# Supplementary material for: 40 Years of Duocarmycins: A Graphical Structure/Function Review of Their Chemical Evolution, from SAR to Prodrugs and ADCs
Source: JACS Au. 2022 Nov 15;2(12):2636–44. doi: 10.1021/jacsau.2c00448 (PMC9795467; doi:10.1021/jacsau.2c00448)
Supplement: Supplementary file 4 — au2c00448_si_004.zip [file au2c00448_si_004.zip]

Archive with 2 entries (2 files):
- Felber and Thorn-Seshold - The Duocarmycins - Reference Library.ris
- __MACOSX/._Felber and Thorn-Seshold - The Duocarmycins - Reference Library.ris
