# Supplementary material for: 40 Years of Duocarmycins: A Graphical Structure/Function Review of Their Chemical Evolution, from SAR to Prodrugs and ADCs
Source: JACS Au. 2022 Nov 15;2(12):2636–44. doi: 10.1021/jacsau.2c00448 (PMC9795467; doi:10.1021/jacsau.2c00448)
Supplement: Supplementary file 4 — au2c00448_si_004.zip [file au2c00448_si_004.zip › Felber and Thorn-Seshold - The Duocarmycins - Reference Library.ris]

TY  - PAT
TI  - Disulfide-based prodrug compounds
AU  - Thorn-Seshold, Oliver
AU  - Felber, Jan
AU  - Thorn-Seshold, Julia
AU  - Zeisel, Lukas
C1  - 2021
C2  - 2021
C3  - DE
CY  - Munich
DA  - 2021///
PY  - 2021
LA  - en
SN  - PCT/EP2022/057483
KW  - Patent
KW  - (2) Prodrugs
ER  - 

TY  - PAT
TI  - Dichalcogenide prodrugs
AU  - Thorn-Seshold, Oliver
AU  - Zeisel, Lukas
AU  - Felber, Jan G.
C1  - 2021
C2  - 2021
C3  - DE
CY  - Munich
DA  - 2021///
PY  - 2021
LA  - en
SN  - PCT/EP2022/059280
KW  - Patent
KW  - (2) Prodrugs
ER  - 

TY  - PAT
TI  - Duocarmycin A Antibiotics derived from certain Streptomyces culture
AU  - Nakano, Hirofumi
AU  - Takahashi, Isami
AU  - Ichimura, Michio
AU  - Isao, Kawamoto
AU  - Asasno, Fusao
AU  - Sano, Hiroshi
AU  - Yasuzawa, Toru
AU  - Morimoto, Makoto
AU  - Fujimoto, Kazuhisa
A2  - Kyowa Hakko Kogyo Co. Ltd.
AB  - The present invention relates to DC-88A and DC-89A1 and their production. These compounds are obtained by fermentation of microorganisms belonging to the genus Streptomyces. These compounds have antibacterial and anti-tumor activities and are useful as medicaments.
C1  - Sep 8 1988
C2  - May 8 1990
C3  - US
CY  - Tokyo, Japan
DA  - 1990/05/08/
PY  - 1990
SP  - 13
LA  - en
SN  - US004923990 A
KW  - Patent
KW  - (a) Mechanism
ER  - 

TY  - JOUR
TI  - Gilvusmycin, a New Antitumor Antibiotic Related to CC-1065.
AU  - Tokoro, Yusuke
AU  - Isoe, Toshiyuki
AU  - Shindo, Kazutoshi
T2  - The Journal of Antibiotics
DA  - 1999///
PY  - 1999
DO  - 10.7164/antibiotics.52.263
DP  - DOI.org (Crossref)
VL  - 52
IS  - 3
SP  - 263
EP  - 268
J2  - J. Antibiot.
LA  - en
SN  - 0021-8820, 1881-1469
UR  - http://joi.jlc.jst.go.jp/JST.Journalarchive/antibiotics1968/52.263?from=CrossRef
Y2  - 2021/12/05/19:02:02
KW  - J.Antibiotics
KW  - (a) Mechanism
ER  - 

TY  - JOUR
TI  - Bioinformatics-guided connection of a biosynthetic gene cluster to the antitumor antibiotic gilvusmycin
AU  - Wang, Xu
AU  - Wu, Sheng
AU  - Jin, Wenbing
AU  - Xu, Bin
AU  - Tang, Gongli
AU  - Yuan, Hua
T2  - Acta Biochimica et Biophysica Sinica
DA  - 2018/05/01/
PY  - 2018
DO  - 10.1093/abbs/gmy030
DP  - DOI.org (Crossref)
VL  - 50
IS  - 5
SP  - 516
EP  - 518
J2  - Acta Biochim. Biophys. Sin.
LA  - en
SN  - 1745-7270
UR  - https://academic.oup.com/abbs/article/50/5/516/4962625
Y2  - 2021/12/05/19:02:49
KW  - (a) Mechanism
ER  - 

TY  - JOUR
TI  - Regiocontrolled nucleophilic addition to selectively activated p-quinone diimines: alternative preparation of a key intermediate employed in the preparation of the CC-1065 left-hand subunit
AU  - Boger, Dale L.
AU  - Zarrinmayeh, Hamideh
T2  - The Journal of Organic Chemistry
DA  - 1990/02//
PY  - 1990
DO  - 10.1021/jo00291a059
DP  - DOI.org (Crossref)
VL  - 55
IS  - 4
SP  - 1379
EP  - 1390
J2  - J. Org. Chem.
LA  - en
SN  - 0022-3263, 1520-6904
ST  - Regiocontrolled nucleophilic addition to selectively activated p-quinone diimines
UR  - https://pubs.acs.org/doi/abs/10.1021/jo00291a059
Y2  - 2021/12/05/19:03:36
KW  - Boger
KW  - JOC
KW  - (a) Mechanism
ER  - 

TY  - JOUR
TI  - Total Synthesis of (+)-CC-1065 Utilizing Ring Expansion Reaction of Benzocyclobutenone Oxime Sulfonate
AU  - Imaizumi, Taku
AU  - Yamashita, Yumi
AU  - Nakazawa, Yuki
AU  - Okano, Kentaro
AU  - Sakata, Juri
AU  - Tokuyama, Hidetoshi
T2  - Organic Letters
AB  - An indole synthesis via ring expansion of benzocyclobutenone oxime sulfonate was developed. Utility of the indole synthesis was demonstrated by the total synthesis of (+)-CC-1065. The middle and right segments were constructed by a sequential ring expansion of the symmetrical benzo-bis-cyclobutenone. The left segment was also constructed via ring expansion of the methyl-substituted benzocyclobutenone oxime sulfonates. After condensation of these three segments, the dienone cyclopropane structure was formed to complete the total synthesis.
DA  - 2019/08/16/
PY  - 2019
DO  - 10.1021/acs.orglett.9b01690
DP  - DOI.org (Crossref)
VL  - 21
IS  - 16
SP  - 6185
EP  - 6189
J2  - Org. Lett.
LA  - en
SN  - 1523-7060, 1523-7052
UR  - https://pubs.acs.org/doi/10.1021/acs.orglett.9b01690
Y2  - 2021/12/05/19:03:38
KW  - (a) Mechanism
ER  - 

TY  - JOUR
TI  - Total synthesis of (+)-CC-1065 and ent-(-)-CC-1065
AU  - Boger, Dale L.
AU  - Coleman, Robert S.
T2  - Journal of the American Chemical Society
DA  - 1988/02//
PY  - 1988
DO  - 10.1021/ja00212a067
DP  - DOI.org (Crossref)
VL  - 110
IS  - 4
SP  - 1321
EP  - 1323
J2  - J. Am. Chem. Soc.
LA  - en
SN  - 0002-7863, 1520-5126
UR  - https://pubs.acs.org/doi/abs/10.1021/ja00212a067
Y2  - 2021/12/05/19:03:42
KW  - Boger
KW  - JACS
KW  - (a) Mechanism
ER  - 

TY  - JOUR
TI  - Duocarmycin A, a new antitumor antibiotic from Streptomyces.
AU  - Takahashi, Isami
AU  - Takahashi, Kei-Ichi
AU  - Ichimura, Michio
AU  - Morimoto, Makoto
AU  - Asano, Kozo
AU  - Kawamoto, Isao
AU  - Tomita, Fusao
AU  - Nakano, Hirofumi
T2  - The Journal of Antibiotics
DA  - 1988///
PY  - 1988
DO  - 10.7164/antibiotics.41.1915
DP  - DOI.org (Crossref)
VL  - 41
IS  - 12
SP  - 1915
EP  - 1917
J2  - J. Antibiot.
LA  - en
SN  - 0021-8820, 1881-1469
UR  - http://joi.jlc.jst.go.jp/JST.Journalarchive/antibiotics1968/41.1915?from=CrossRef
Y2  - 2021/12/05/19:03:56
KW  - J.Antibiotics
KW  - (a) Mechanism
ER  - 

TY  - JOUR
TI  - Site-specific covalent duocarmycin A: intramolecular DNA triplex complex
AU  - Lin, Chin H.
AU  - Patel, Dinshaw J.
T2  - Journal of the American Chemical Society
DA  - 1992/12//
PY  - 1992
DO  - 10.1021/ja00052a085
DP  - DOI.org (Crossref)
VL  - 114
IS  - 26
SP  - 10658
EP  - 10660
J2  - J. Am. Chem. Soc.
LA  - en
SN  - 0002-7863, 1520-5126
ST  - Site-specific covalent duocarmycin A
UR  - https://pubs.acs.org/doi/abs/10.1021/ja00052a085
Y2  - 2021/12/05/19:04:01
KW  - JACS
KW  - (a) Mechanism
ER  - 

TY  - JOUR
TI  - Enantioselective Total Synthesis of (+)-Duocarmycin A, <i>epi</i> -(+)-Duocarmycin A, and Their Unnatural Enantiomers
AU  - Boger, Dale L.
AU  - McKie, Jeffrey A.
AU  - Nishi, Takahide
AU  - Ogiku, Tsuyoshi
T2  - Journal of the American Chemical Society
DA  - 1996/01/01/
PY  - 1996
DO  - 10.1021/ja953777e
DP  - DOI.org (Crossref)
VL  - 118
IS  - 9
SP  - 2301
EP  - 2302
J2  - J. Am. Chem. Soc.
LA  - en
SN  - 0002-7863, 1520-5126
UR  - https://pubs.acs.org/doi/10.1021/ja953777e
Y2  - 2021/12/05/19:04:06
KW  - Boger
KW  - JACS
KW  - (a) Mechanism
ER  - 

TY  - JOUR
TI  - Total Synthesis of (+)-Duocarmycin A, <i>epi</i> -(+)-Duocarmycin A and Their Unnatural Enantiomers: Assessment of Chemical and Biological Properties
AU  - Boger, Dale L.
AU  - McKie, Jeffrey A.
AU  - Nishi, Takahide
AU  - Ogiku, Tsuyoshi
T2  - Journal of the American Chemical Society
AB  - Full details of an enantioselective total synthesis of (+)-duocarmycin A (1) are described in which a solution to the control of the relative and absolute stereochemistry of the remote stereocenters is provided. Catalytic asymmetric dihydroxylation of 15 was employed to introduce the absolute stereochemistry required for the activated cyclopropane, and a diastereoselective Dieckmann-type condensation of 61 was employed to control the absolute stereochemistry of the C6 quaternary center. The complementary diastereoselectivity of a thermodynamic versus kinetic condensation of 61 permitted the divergent synthesis of (+)-duocarmycin A or epi-(+)-duocarmycin A from common intermediates. Final introduction of the reactive cyclopropane was accomplished by transannular spirocyclization of the mesylate 44 upon treatment with base or directly from the corresponding free alcohol itself, duocarmycin D1 (42), upon Mitsunobu activation. Notably, the asymmetric dihydroxylation of 15 employing (DHQD)2-PHAL/(DHQ)2-PHAL was found to proceed with a reverse enantioselectivity than predicted from established models. Employing this approach, the key partial structures (+)-N-BOC-DA (67) and (+)-6-epi-N-BOC-DA (71) and their unnatural enantiomers were also prepared, and a study of their acid-catalyzed solvolysis reactivity, regioselectivity (3:2), and stereochemistry is detailed. Notably, the solvolysis reaction regioselectivity is lower than the characteristic adenine N3 alkylation of duplex DNA, which proceeds with exclusive nucleophilic addition to the least substituted C8 cyclopropane carbon. This may be attributed to the significant destabilizing torsional strain and steric interactions characteristic of the SN2 reaction of a large nucleophile that accompany the abnormal addition of adenine when restricted to the minor groove bound orientation of the reactants.
DA  - 1997/01/01/
PY  - 1997
DO  - 10.1021/ja962431g
DP  - DOI.org (Crossref)
VL  - 119
IS  - 2
SP  - 311
EP  - 325
J2  - J. Am. Chem. Soc.
LA  - en
SN  - 0002-7863, 1520-5126
ST  - Total Synthesis of (+)-Duocarmycin A, <i>epi</i> -(+)-Duocarmycin A and Their Unnatural Enantiomers
UR  - https://pubs.acs.org/doi/10.1021/ja962431g
Y2  - 2021/12/05/19:04:12
KW  - Boger
KW  - JACS
KW  - (a) Mechanism
ER  - 

TY  - JOUR
TI  - Duocarmycin SA, a new Antitumor Antibiotic from Streptomyces Sp.
AU  - Ichimura, Michio
AU  - Ogawa, Tatsuhiro
AU  - Takahashi, Kei-Ichi
AU  - Kobayashi, Eiji
AU  - Kawamoto, Isao
AU  - Yasuzawa, Tohru
AU  - Takahashi, Isami
AU  - Nakano, Hirofumi
T2  - The Journal of Antibiotics
DA  - 1990///
PY  - 1990
DO  - 10.7164/antibiotics.43.1037
DP  - Zotero
VL  - 43
IS  - 8
SP  - 1037
EP  - 1038
J2  - J. Antibiot.
LA  - en
KW  - J.Antibiotics
KW  - (a) Mechanism
ER  - 

TY  - JOUR
TI  - Structure of duocarmycin SA, a potent antitumor antibiotic.
AU  - Yasuzawa, Tohru
AU  - Saitoh, Yutaka
AU  - Ichimura, Michio
AU  - Takahashi, Isami
AU  - Sano, Hiroshi
T2  - The Journal of Antibiotics
DA  - 1991///
PY  - 1991
DO  - 10.7164/antibiotics.44.445
DP  - DOI.org (Crossref)
VL  - 44
IS  - 4
SP  - 445
EP  - 447
J2  - J. Antibiot.
LA  - en
SN  - 0021-8820, 1881-1469
UR  - http://joi.jlc.jst.go.jp/JST.Journalarchive/antibiotics1968/44.445?from=CrossRef
Y2  - 2021/12/05/19:04:40
KW  - J.Antibiotics
KW  - (a) Mechanism
ER  - 

TY  - JOUR
TI  - A Concise and Efficient Synthesis of seco-Duocarmycin SA
AU  - Tietze, Lutz F.
AU  - Haunert, Frank
AU  - Feuerstein, Tim
AU  - Herzig, Tobias
T2  - European Journal of Organic Chemistry
DA  - 2003/02//
PY  - 2003
DO  - 10.1002/ejoc.200390094
DP  - DOI.org (Crossref)
VL  - 2003
IS  - 3
SP  - 562
EP  - 566
J2  - Eur. J. Org. Chem.
LA  - en
SN  - 1434-193X, 1099-0690
UR  - https://onlinelibrary.wiley.com/doi/10.1002/ejoc.200390094
Y2  - 2021/12/05/19:04:45
KW  - Tietze
KW  - (a) Mechanism
KW  - EJOC
ER  - 

TY  - JOUR
TI  - Duocarmycin SA, a potent antitumor antibiotic, sensitizes glioblastoma cells to proton radiation
AU  - Boyle, Kristopher E.
AU  - Boger, Dale L.
AU  - Wroe, Andrew
AU  - Vazquez, Marcelo
T2  - Bioorganic & Medicinal Chemistry Letters
AB  - New treatment modalities for glioblastoma multiforme (GBM) are urgently needed. Proton therapy is considered one of the most effective forms of radiation therapy for GBM. DNA alkylating agents such as temozolomide (TMZ) are known to increase the radiosensitivity of GBM to photon radiation. TMZ is a fairly impotent agent, while duocarmycin SA (DSA) is an extremely potent cytotoxic agent capable of inducing a sequence-selective alkylation of duplex DNA. Here, the effects of sub-nM concentrations of DSA on the radiosensitivity of a human GBM cell line (U-138) to proton irradiation were examined. Radiation sensitivity was determined by viability, apoptosis, necrosis and clonogenic assays. DSA concentrations as low as 0.001 nM signiﬁcantly sensitized U-138 cells to proton irradiation. DSA demonstrates synergistic cytotoxicity against GBM cells treated with proton radiation in vitro, which may represent a novel therapeutic alternative for the treatment of GBM.
DA  - 2018/09//
PY  - 2018
DO  - 10.1016/j.bmcl.2018.04.008
DP  - DOI.org (Crossref)
VL  - 28
IS  - 16
SP  - 2688
EP  - 2692
J2  - Bioorg. Med. Chem. Lett.
LA  - en
SN  - 0960894X
UR  - https://linkinghub.elsevier.com/retrieve/pii/S0960894X18303068
Y2  - 2021/12/05/19:04:49
KW  - Boger
KW  - BMCL
KW  - (a) Mechanism
ER  - 

TY  - JOUR
TI  - Total synthesis of (+)-duocarmycin SA
AU  - Boger, Dale L.
AU  - Machiya, Kozo
T2  - Journal of the American Chemical Society
DA  - 1992/12//
PY  - 1992
DO  - 10.1021/ja00051a045
DP  - DOI.org (Crossref)
VL  - 114
IS  - 25
SP  - 10056
EP  - 10058
J2  - J. Am. Chem. Soc.
LA  - en
SN  - 0002-7863, 1520-5126
UR  - https://pubs.acs.org/doi/abs/10.1021/ja00051a045
Y2  - 2021/12/05/19:04:53
KW  - Boger
KW  - JACS
KW  - (a) Mechanism
ER  - 

TY  - JOUR
TI  - Total synthesis and preliminary evaluation of (+)- and ent-(-)-duocarmycin SA
AU  - Boger, Dale L.
AU  - Machiya, Kozo
AU  - Hertzog, Donald L.
AU  - Kitos, Paul A.
AU  - Holmes, Daniel
T2  - Journal of the American Chemical Society
AB  - Concise total syntheses of natural (+)- and ent-(-)-duocarmycin SA (1) are detailed based on sequential regioselective nucleophilic substitution reactions of the unsymmetrical p-quinone diimine 3 in the preparation of a dihydropyrroloindole precursor to the left-hand subunit. In addition to constituting a new synthetic strategy for the preparation of natural or synthetic duocarmycins and related agents, both enantiomers of 2 (JV-BOC-DSA) and its immediate synthetic precursors are made available by the approach. This provides access to synthetic analogs incorporating either enantiomer of the exceptionally stable and potent duocarmycin SA alkylation subunit. The comparative chemical properties of the agents are detailed in studies which reveal that 7V-BOC-DSA (ti/2 = 177 h, pH = 3; stable, pH = 7) is 4.8X more stable to chemical solvolysis than 7V-BOC-CPI (fi/2 = 37 h, pH = 3), the authentic alkylation subunit of CC-1065, and that the agents participate in a stereoelectronically-controlled solvolysis reaction with nucleophilic addition to the least hindered cyclopropane carbon. Consistent with this enhanced stability, (+)-JV-BOC-DSA (2) proved to possess the most potent inherent cytotoxic activity of all natural and synthetic alkylation subunits examined to date including (+)-7V-BOC-CPI, and its relative cytotoxic potency predictably follows a fundamental relationship between chemical stability and cytotoxic potency established in prior studies. In contrast to expectations based on past observations, the unnatural enantiomers of 1 and 2 as well as the natural enantiomers were found to constitute potent cytotoxic agents whose further examination should prove exceptionally interesting.
DA  - 1993/10//
PY  - 1993
DO  - 10.1021/ja00073a019
DP  - DOI.org (Crossref)
VL  - 115
IS  - 20
SP  - 9025
EP  - 9036
J2  - J. Am. Chem. Soc.
LA  - en
SN  - 0002-7863, 1520-5126
UR  - https://pubs.acs.org/doi/abs/10.1021/ja00073a019
Y2  - 2021/12/05/19:04:57
KW  - Boger
KW  - JACS
KW  - (a) Mechanism
ER  - 

TY  - JOUR
TI  - An Additional Spirocyclization for Duocarmycin SA
AU  - MacMillan, Karen S.
AU  - Boger, Dale L.
T2  - Journal of the American Chemical Society
DA  - 2008/12/10/
PY  - 2008
DO  - 10.1021/ja806593w
DP  - DOI.org (Crossref)
VL  - 130
IS  - 49
SP  - 16521
EP  - 16523
J2  - J. Am. Chem. Soc.
LA  - en
SN  - 0002-7863, 1520-5126
UR  - https://pubs.acs.org/doi/10.1021/ja806593w
Y2  - 2021/12/05/19:05:00
KW  - Boger
KW  - JACS
KW  - (a) Mechanism
ER  - 

TY  - JOUR
TI  - An Enantioselective Total Synthesis of (+)-Duocarmycin SA
AU  - Schmidt, Michael A.
AU  - Simmons, Eric M.
AU  - Wei, Carolyn S.
AU  - Park, Hyunsoo
AU  - Eastgate, Martin D.
T2  - The Journal of Organic Chemistry
AB  - An eﬃcient, concise enantioselective total synthesis of the potent antitumor antibiotic (+)-duocarmycin SA is described. The invented route is based on a disconnection strategy that was devised to facilitate rapid and eﬃcient synthesis of key core compounds to enable preclinical structure−activity relationship investigations. The key tricycle core was constructed with a highly enantioselective indole hydrogenation to set the stereocenter and a subsequent hitherto unexplored vicarious, nucleophilic-substitution/cyclization sequence to eﬀectively forge a ﬁnal indole ring. Additionally, the development of a stable sulfonamide protecting group capable of mild chemoselective cleavage greatly enhanced sequence yield and throughput. An understanding of key reaction parameters ensured a robust, reproducible sequence easily executable on decagram scales to this highly promising class of compounds.
DA  - 2018/04/06/
PY  - 2018
DO  - 10.1021/acs.joc.8b00285
DP  - DOI.org (Crossref)
VL  - 83
IS  - 7
SP  - 3928
EP  - 3940
J2  - J. Org. Chem.
LA  - en
SN  - 0022-3263, 1520-6904
UR  - https://pubs.acs.org/doi/10.1021/acs.joc.8b00285
Y2  - 2021/12/05/19:05:05
KW  - JOC
KW  - (a) Mechanism
ER  - 

TY  - JOUR
TI  - Yatakemycin: total synthesis, DNA alkylation, and biological properties
AU  - Tichenor, Mark S.
AU  - Boger, Dale L.
T2  - Nat. Prod. Rep.
DA  - 2008///
PY  - 2008
DO  - 10.1039/B705665F
DP  - DOI.org (Crossref)
VL  - 25
IS  - 2
SP  - 220
EP  - 226
J2  - Nat. Prod. Rep.
LA  - en
SN  - 0265-0568, 1460-4752
ST  - Yatakemycin
UR  - http://xlink.rsc.org/?DOI=B705665F
Y2  - 2021/12/05/19:05:09
KW  - Boger
KW  - (a) Mechanism
ER  - 

TY  - JOUR
TI  - Toxicity and repair of DNA adducts produced by the natural product yatakemycin
AU  - Mullins, Elwood A
AU  - Shi, Rongxin
AU  - Eichman, Brandt F
T2  - Nature Chemical Biology
DA  - 2017/09//
PY  - 2017
DO  - 10.1038/nchembio.2439
DP  - DOI.org (Crossref)
VL  - 13
IS  - 9
SP  - 1002
EP  - 1008
J2  - Nat. Chem. Biol.
LA  - en
SN  - 1552-4450, 1552-4469
UR  - http://www.nature.com/articles/nchembio.2439
Y2  - 2021/12/05/19:05:39
KW  - (a) Mechanism
ER  - 

TY  - JOUR
TI  - Characterization of Yatakemycin Gene Cluster Revealing a Radical <i>S</i> -Adenosylmethionine Dependent Methyltransferase and Highlighting Spirocyclopropane Biosynthesis
AU  - Huang, Wei
AU  - Xu, Hui
AU  - Li, Yan
AU  - Zhang, Feng
AU  - Chen, Xin-Ya
AU  - He, Qing-Li
AU  - Igarashi, Yasuhiro
AU  - Tang, Gong-Li
T2  - Journal of the American Chemical Society
AB  - Yatakemycin (YTM), an antitumor natural product, represents the most potent member of a class of potent anticancer natural products including CC-1065 and duocarmycins. Herein we describe the biosynthetic gene cluster of YTM, which was identiﬁed by genome scanning of Streptomyces sp. TP-A0356. This cluster consists of 31 open reading frames (ORFs) and was localized to a 36 kb DNA segment. Moreover, its involvement in YTM biosynthesis was conﬁrmed by cluster deletion, gene replacement, and complementation. Inactivation of ytkT, which encodes a radical Sadenosylmethionine (SAM) protein, created a mutant strain that failed to produce YTM but accumulated a new metabolite, which was structurally elucidated as a precursor that was related to the formation of the cyclopropane ring. More importantly, biochemical characterization of the radical SAM-dependent enzyme YtkT revealed that it is a novel C-methyltransferase and contributes to an advanced intermediate during formation of the cyclopropane ring through a radical mechanism in the YTM biosynthetic pathway. On the basis of in silico analysis, genetic experiments, structure elucidation of the novel intermediate, and biochemical characterization, a biosynthetic pathway for yatakemycin was proposed, which sets the stage to further investigate the novel enzymatic mechanisms and engineer the biosynthetic machinery for the production of novel analogues.
DA  - 2012/05/30/
PY  - 2012
DO  - 10.1021/ja211098r
DP  - DOI.org (Crossref)
VL  - 134
IS  - 21
SP  - 8831
EP  - 8840
J2  - J. Am. Chem. Soc.
LA  - en
SN  - 0002-7863, 1520-5126
UR  - https://pubs.acs.org/doi/10.1021/ja211098r
Y2  - 2021/12/05/19:05:51
KW  - JACS
KW  - (a) Mechanism
ER  - 

TY  - JOUR
TI  - DNA Alkylation Properties of Yatakemycin
AU  - Parrish, Jay P.
AU  - Kastrinsky, David B.
AU  - Wolkenberg, Scott E.
AU  - Igarashi, Yasuhiro
AU  - Boger, Dale L.
T2  - Journal of the American Chemical Society
AB  - Yatakemycin represents the newest and now most potent member of a class of naturally occurring antitumor compounds that includes CC-1065 and the duocarmycins, which derive their biological properties from a characteristic DNA alkylation reaction. Herein, the first description of the yatakemycin DNA alkylation properties is detailed, constituting the first such study of a naturally occurring “sandwiched” member of this class. Thus, the event, sequence selectivity, relative rate and efficiency, and reversibility of the DNA alkylation reaction of yatakemycin are described.
DA  - 2003/09/01/
PY  - 2003
DO  - 10.1021/ja035984h
DP  - DOI.org (Crossref)
VL  - 125
IS  - 36
SP  - 10971
EP  - 10976
J2  - J. Am. Chem. Soc.
LA  - en
SN  - 0002-7863, 1520-5126
UR  - https://pubs.acs.org/doi/10.1021/ja035984h
Y2  - 2021/12/05/19:05:56
KW  - Boger
KW  - JACS
KW  - (a) Mechanism
ER  - 

TY  - JOUR
TI  - Asymmetric Total Synthesis of (+)- and <i>ent</i> -(−)-Yatakemycin and Duocarmycin SA: Evaluation of Yatakemycin Key Partial Structures and Its Unnatural Enantiomer
AU  - Tichenor, Mark S.
AU  - Trzupek, John D.
AU  - Kastrinsky, David B.
AU  - Shiga, Futoshi
AU  - Hwang, Inkyu
AU  - Boger, Dale L.
T2  - Journal of the American Chemical Society
AB  - Complementary to studies that provided the first yatakemycin total synthesis resulting in its structure revision and absolute stereochemistry assignment, a second-generation asymmetric total synthesis is disclosed herein. Since the individual yatakemycin subunits are identical to those of duocarmycin SA (alkylation subunit) or CC-1065 (central and right-hand subunits), the studies also provide an improvement in our earlier total synthesis of CC-1065 and, as detailed herein, have been extended to an asymmetric total synthesis of (+)-duocarmycin SA. Further extensions of the studies provided key yatakemycin partial structures and analogues for comparative assessments. This included the definition of the DNA selectivity (adenine central to a five-base-pair AT sequence, e.g., 5′-AAAAA), efficiency, relative rate, and reversibility of ent-(-)-yatakemycin and its comparison with the natural enantiomer (identical selectivity and efficiency), structural characterization of the adenine N3 adduct confirming the nature of the DNA reaction, and comparisons of the cytotoxic activity of the natural product (L1210, IC50 ) 5 pM) with those of its unnatural enantiomer (IC50 ) 5 pM) and a series of key partial structures including those that probe the role of the C-terminus thiomethyl ester. The only distinguishing features between the enantiomers is that ent-(-)yatakemycin alkylates DNA at a slower rate (krel ) 0.13) and is reversible, whereas (+)-yatakemycin is not. Nonetheless, even ent-(-)-yatakemycin alkylates DNA at a faster rate and with a greater thermodynamic stability than (+)-duocarmycin SA, illustrating the unique characteristics of such “sandwiched” agents.
DA  - 2006/12/01/
PY  - 2006
DO  - 10.1021/ja064228j
DP  - DOI.org (Crossref)
VL  - 128
IS  - 49
SP  - 15683
EP  - 15696
J2  - J. Am. Chem. Soc.
LA  - en
SN  - 0002-7863, 1520-5126
ST  - Asymmetric Total Synthesis of (+)- and <i>ent</i> -(−)-Yatakemycin and Duocarmycin SA
UR  - https://pubs.acs.org/doi/10.1021/ja064228j
Y2  - 2021/12/05/19:06:04
KW  - Boger
KW  - JACS
KW  - (a) Mechanism
ER  - 

TY  - JOUR
TI  - Total Synthesis of (+)-Yatakemycin
AU  - Okano, Kentaro
AU  - Tokuyama, Hidetoshi
AU  - Fukuyama, Tohru
T2  - Journal of the American Chemical Society
DA  - 2006/06/01/
PY  - 2006
DO  - 10.1021/ja0619455
DP  - DOI.org (Crossref)
VL  - 128
IS  - 22
SP  - 7136
EP  - 7137
J2  - J. Am. Chem. Soc.
LA  - en
SN  - 0002-7863, 1520-5126
UR  - https://pubs.acs.org/doi/10.1021/ja0619455
Y2  - 2021/12/05/19:06:09
KW  - JACS
KW  - (a) Mechanism
ER  - 

TY  - JOUR
TI  - ABC Excinuclease incises both 5' and 3' to the CC-1065-DNA adduct and its incision activity is stimulated by DNA helicase II and DNA polymerase I
AU  - Selby, Christopher P.
AU  - Sancar, Aziz
T2  - Biochemistry
AB  - CC-1065 is a large molecule that binds covalently to adenine residues of DNA in a sequence-specific manner and lies in the minor groove about four bases to the 5' side of the adducted residue. Using a reconstituted Escherichia coli nucleotide excision repair system, we have obtained data showing that the ABC excinuclease makes incisions both 5' and 3' to the CC-1065 adduct and that the incision activity is stimulated by the addition of helicase II and DNA polymerase I (and dNTPs). Our results with the CC-1065 adduct are consistent with the reported in vitro processing of other adducts (e.g., cisplatin, UV photoproducts) but do not agree with a recent study that reported anomalous processing of the CC-1065 adduct by ABC excinuclease and helicase II. Our results also imply that, in binding to damaged DNA, ABC excinuclease does not make important contacts in the minor groove four bases to the 5' side of the damaged residue.
DA  - 1988/09//
PY  - 1988
DO  - 10.1021/bi00419a004
DP  - DOI.org (Crossref)
VL  - 27
IS  - 19
SP  - 7184
EP  - 7188
J2  - Biochemistry
LA  - en
SN  - 0006-2960, 1520-4995
UR  - https://pubs.acs.org/doi/abs/10.1021/bi00419a004
Y2  - 2021/12/05/19:06:18
KW  - Biochemistry
KW  - (a) Mechanism
ER  - 

TY  - JOUR
TI  - DNA sequence recognition by the antitumor antibiotic CC-1065 and analogs of CC-1065
AU  - Krueger, William C.
AU  - Hatzenbuhler, Nicole T.
AU  - Prairie, Mark D.
AU  - Shea, Mary H.
T2  - Chemico-Biological Interactions
AB  - The DNA base pair preferences of the antitumor antibiotic CC-1065 and two analogs of CC-1065 were studied by following the rate of covalent bond formation (N-3 adenine adduct) with DNA oligomers containing the 5'NNTTA* and 5'NNAAA* sequences (N -- nucleotide, A* -- alkylated adenine). The rate of adduct formation of CC-1065 is greatly affected by DNA base changes at the fourth and fifth positions of the bonding site for the 5 'NNAAA sequences, but not the 5'NNTTA sequences. However, an analog of CC-1065 containing the same alkylating moiety as CC-1065, but not the third fused ring system or additional methylene and oxygen substituents, shows similar rates of adduct formation for all sequences. A second analog of CC-1065 containing three fused ring systems, but not the methylene and oxygen substituents of CC-1065, shows rates of adduct formation with the same sequence dependence as CC-1065, but does not distinguish between the sequences to the degree shown by CC-1065. Adduct formation of CC-1065, but not the analogs, competes with a reversibly bound species. Thymine bases to the 3' side of a potentially reactive adenine or a cytosine base at the fifth position from the bonding adenine create reversible binding sites which decrease the rate of adduct formation of CC-1065. The sequence 5'GCGAATT binds CC-1065 only reversibly. This sequence can compete for CC-1065 with covalent bonding sequences if the sites are located in different oligomers, or if the sites are located (overlapped or not overlapped) in the same oligomer. The results of these competitive binding experiments suggest that the transfer of CC-1065 from the reversible binding site to the covalent bonding site with both sites located on a single DNA duplex, not overlapped, occurs through an equilibrium of CC-1065 in solution, not by migration of CC-1065 in the minor groove.
DA  - 1991///
PY  - 1991
DO  - 10.1016/0009-2797(91)90109-K
DP  - DOI.org (Crossref)
VL  - 79
IS  - 3
SP  - 265
EP  - 286
J2  - Chem.-Biol. Int.
LA  - en
SN  - 00092797
UR  - https://linkinghub.elsevier.com/retrieve/pii/000927979190109K
Y2  - 2021/12/05/19:06:21
KW  - Krueger
KW  - (a) Mechanism
ER  - 

TY  - JOUR
TI  - Helix-Stabilizing Agent, CC-1065, Enhances Suppression of Translation by an Antisense Oligodeoxynucleotide
AU  - Kim, Dae-Yong
AU  - Swenson, David H.
AU  - Cho, D.-Y.
AU  - Taylor, H. Wayne
AU  - Shih, Ding S.
T2  - Antisense Research and Development
AB  - The antitumor antibiotic CC-1065 is known to bind at selected sequences in the minor groove of duplex nucleic acids and to hyperstabilize the duplexes against thermal melting. These properties suggested that CC-1065 may enhance translation inhibition by antisense oligonucleotides directed against a specific mRNA. A 585 bp mRNA transcript containing the equine infectious anemia virus (EIAV) 52 gene and a portion of the env gene was prepared. Also, a complementary 20 mer antisense oligodeoxynucleotide (5'-TGTTGGGTAATAGGGGTTGA-3') was prepared against a target sequence in the mRNA located near the translational initiation sites of the overlapping S2 and env genes. The center of the target sequence had an expected CC-1065 recogni¬ tion sequence (5'-U AL'UA-3' ). Translation in the presence of CC-1065 and antisense was markedly suppressed compared with that of antisense alone. Addition of a sense 20 mer strand, with or without CC-1065, had little or no effect on translation. CC-1065 and related compounds may be useful as ligands for enhancing the stabil¬ ity of sense-antisense duplexes and for promoting the inhibition of translation by antisense oligonucleotides.
DA  - 1995/01//
PY  - 1995
DO  - 10.1089/ard.1995.5.149
DP  - DOI.org (Crossref)
VL  - 5
IS  - 2
SP  - 149
EP  - 154
J2  - Antisense Res. Dev.
LA  - en
SN  - 1050-5261
UR  - http://www.liebertpub.com/doi/10.1089/ard.1995.5.149
Y2  - 2021/12/05/19:06:26
KW  - (a) Mechanism
ER  - 

TY  - JOUR
TI  - The binding of CC-1065 to thymidine and deoxyadenosine oligonucleotides and to poly(dA) · poly(dT)
AU  - Krueger, William C.
AU  - Duchamp, D.J.
AU  - Li, Li H.
AU  - Moscowitz, A.
AU  - Petzold, Gary L.
AU  - Prairie, Mark D.
AU  - Swenson, David H.
T2  - Chemico-Biological Interactions
AB  - In this work, we report on the binding of the novel antitumor agent CC-1065 to poly(dA) * poly(dT) and to mixtures of dA and dT oligomers as determined by electronic absorption and circular dichroism (CD) methods. In addition, the DNA binding properties of CC-1065 and its binding mechanism are compared to those of netropsin. CC-1065 binds to the polymer by at least three mechanisms to produce one irreversibly and two reversibly bound species. One reversibly bound species is moderately stable, but in time (days), it converts to the irreversibly bound species. Both of these species bind within the minor groove of the polymer and exhibit intense CC-1065 induced CD spectra. The other reversibly bound species does not acquire an induced CD. CC-1065 forces B-form duplex formation between mixtures of single strand dA and dT oligomers and binds irreversibly to the duplexes without showing the presence of an intermediate, reversibly bound species. The induced CD increases with increasing length of the oligomer, from the 5-mer (barely detectable CD) to the 14-mer (intense CD). The 7-, lo- and 14-mer mixtures bind about 1, between 1 and 2, and between 2 and 3 CC-1065 molecules, respectively. Computer graphic models of the CC1065-DNA complex show that the covalent adduct of CC-1065 and unreacted CC-1065 can attain the same close van der Waals contacts between adenine C2 hydrogens and antibiotic CH groups that were observed in the crystal structure of the netropsin-DNA complex. These contacts may account for the dA-dT base pair binding specificity of CC-1065 and for the stability of the reversibly bound CC-1065 species.
DA  - 1986///
PY  - 1986
DO  - 10.1016/S0009-2797(86)80055-2
DP  - DOI.org (Crossref)
VL  - 59
SP  - 55
EP  - 72
J2  - Chem.-Biol. Int.
LA  - en
SN  - 00092797
UR  - https://linkinghub.elsevier.com/retrieve/pii/S0009279786800552
Y2  - 2021/12/05/19:06:29
KW  - Krueger
KW  - (a) Mechanism
ER  - 

TY  - JOUR
TI  - Helix-Stabilizing Compounds CC-1065 and U-71,184 Bind to RNA-DNA and DNA-DNA Duplexes Containing Modified Internucleotide Linkages and Stabilize Duplexes Against Thermal Melting
AU  - Kim, Dae-Yong
AU  - Shih, Ding S.
AU  - Cho, D.-Y.
AU  - Swenson, David H.
T2  - Antisense Research and Development
AB  - CC-1065 and U-71,184 bind and hyperstabilize DNA duplexes, but little is known about their effects on nucleic acid duplexes of different structure. A 20 mer DNA sequence (5'-TTACTTCAGTTATGAGACCA) containing a drug binding sequence (5'-AGTTA ) was selected as the target sequence, and this was duplexed with comple¬ mentary antisense sequences containing phosphodiester (PO), phosphorothioate (PS), and methylphosphonate (MP) bonds. The duplexes containing PO or PS bound 2 CC-1065 molecules per duplex, presumably at both the target site and at a lower affinity site (5'-AGTAA) on the antisense strand. The duplex containing MP bound only 1 CC-1065, and all duplexes bound only 1 U-71,184. Both CC-1065 and U-71,184 bound to 20 mer duplexes comprised of oIigo(dA)-oligo(dT) (2.5 and 2 drugs per duplex, respectively) and poly(rA)-oligo(dT) (1 drug per 20 base pairs). CC-1065 also bound to duplexes between the PO- or PS-based antisense structures and a complementary synthetic 20 mer RNA sequence, with about 1 drug per duplex in each case. CC-1065 in¬ creased the Tm for the 20 mer DNA duplexes 17 to 29°C, and the corresponding values for U-71,184 ranged from 7 to 19°C. CC-1065 raised the Tm of oligo(dA)-oligo(dT) and poly(rA)-oligo(dT) 29°C. U-71,184 increased the Tm for oligo(dA)-oligo(dT) 30°C but did not significantly elevate the Tm for the corresponding RNA-DNA duplex. The results show that CC-1065 and U-71,184 are capable of binding and stabilizing a variety of nucleic acid duplexes. These agents or their analogs may become useful ligands for antisense oligonucleotide applica¬ tions.
DA  - 1995/01//
PY  - 1995
DO  - 10.1089/ard.1995.5.49
DP  - DOI.org (Crossref)
VL  - 5
IS  - 1
SP  - 49
EP  - 57
J2  - Antisense Res. Dev.
LA  - en
SN  - 1050-5261
UR  - http://www.liebertpub.com/doi/10.1089/ard.1995.5.49
Y2  - 2021/12/05/19:06:34
KW  - (a) Mechanism
ER  - 

TY  - JOUR
TI  - Sequence-Dependent Interactions of Two Forms of UvrC with DNA Helix-Stabilizing CC-1065−N3-Adenine Adducts
AU  - Nazimiec, Michael
AU  - Lee, Chong-Soon
AU  - Tang, Yen-Len
AU  - Ye, Xiancang
AU  - Case, Roger
AU  - Tang, Moon-shong
T2  - Biochemistry
AB  - The uVrA, uVrB, and uVrC genes of Escherichia coli control the initial steps of nucleotide excision repair. The uVrC gene product is involved in at least one of the dual incisions produced by the UvrABC complex. Using single-stranded (ss) DNA affinity chromatography, we have separated two forms of UvrC from both wild-type E. coli cells and overproducing cells. UvrCI elutes at 0.4 M KCl, and UvrCII elutes at 0.6 M KCl. In general, both forms, in the presence of UvrA and UvrB, actively incise UV-irradiated and CC-1065-modified DNA in the same fashion; i.e., they incise six to eight nucleotides 5′ to and three to five nucleotides 3′ to a photoproduct or a CC-1065-N3-adenine adduct. They produce different incisions, however, at a CC-1065-N3-adenine adduct in the sequence 5′-GATTA*CG- present in the MspI-BstNI 117 bp fragment of M13mp1. UvrABCI incises at both the 5′ and 3′ sides of the adduct (UvrABCI cut), while UvrABCII incises only at the 5′ side (UvrABCII cut). Mixing UvrCI and UvrCII results in both UvrABCI and UvrABCII cuts, and the levels of these two types of cutting are proportional to the amount of UvrCI and UvrCII. DNase I footprints of the MspI-BstNI 117 bp DNA fragment containing a site-directed CC-1065-adenine adduct at the 5′-GATTA*CG- site show that UvrCII, but not UvrCI, binds to the adduct site. Furthermore, the pattern of DNase I footprints induced by UvrCII binding differs from the pattern of the footprints induced by UvrA, UvrAB, and UvrABCI binding. Interestingly, while the presence of unirradiated DNA enhances the efficiency of UvrABCII in incising UV-irradiated DNA, it does not enhance UvrABCII incision of the CC-1065-N3-adenine adduct formed at 5′-GATTA*CG-. These results show that two different forms of UvrC differ in DNA binding properties as well as incision modes at some kinds of DNA damage.
DA  - 2001/09/01/
PY  - 2001
DO  - 10.1021/bi010953p
DP  - DOI.org (Crossref)
VL  - 40
IS  - 37
SP  - 11073
EP  - 11081
J2  - Biochemistry
LA  - en
SN  - 0006-2960, 1520-4995
UR  - https://pubs.acs.org/doi/10.1021/bi010953p
Y2  - 2021/12/05/19:06:38
KW  - Biochemistry
KW  - (a) Mechanism
ER  - 

TY  - JOUR
TI  - CC-1065 (NSC 298223), a potent new antitumor agent. Improved production and isolation, characterization and antitumor activity.
AU  - Martin, David G.
AU  - Biles, Carolyn
AU  - Gerpheide, Shirley A.
AU  - Hanka, Ladislav J.
AU  - Krueger, William C.
AU  - Mcgovren, J. Patrick
AU  - Mizsak, Stephen A.
AU  - Neil, Gary L.
AU  - Stewart, Julianna C.
AU  - Visser, Jeronimo
T2  - The Journal of Antibiotics
DA  - 1981///
PY  - 1981
DO  - 10.7164/antibiotics.34.1119
DP  - DOI.org (Crossref)
VL  - 34
IS  - 9
SP  - 1119
EP  - 1125
J2  - J. Antibiot.
LA  - en
SN  - 0021-8820, 1881-1469
UR  - http://joi.jlc.jst.go.jp/JST.Journalarchive/antibiotics1968/34.1119?from=CrossRef
Y2  - 2021/12/05/19:06:43
KW  - J.Antibiotics
KW  - Krueger
KW  - (a) Mechanism
ER  - 

TY  - JOUR
TI  - Stereoelectronic factors influencing the biological activity and DNA interaction of synthetic antitumor agents modeled on CC-1065
AU  - Warpehoski, Martha A.
AU  - Gebhard, Ilse
AU  - Kelly, Robert C.
AU  - Krueger, William C.
AU  - Li, Li H.
AU  - McGovren, J. Patrick
AU  - Prairie, Mark D.
AU  - Wicnienski, Nancy A.
AU  - Wierenga, Wendell
T2  - Journal of Medicinal Chemistry
DA  - 1988/03//
PY  - 1988
DO  - 10.1021/jm00398a017
DP  - DOI.org (Crossref)
VL  - 31
IS  - 3
SP  - 590
EP  - 603
J2  - J. Med. Chem.
LA  - en
SN  - 0022-2623, 1520-4804
UR  - https://pubs.acs.org/doi/abs/10.1021/jm00398a017
Y2  - 2021/12/05/19:06:55
KW  - JMC
KW  - Krueger
KW  - (a) Mechanism
ER  - 

TY  - JOUR
TI  - Cell Cycle Effects of CC-1065
AU  - Bhuyan, Bijoy K
AU  - Crampton, Sheri L
AU  - Adams, Earl G
T2  - Cancer Research
AB  - CC-1065 is the most potent antitumor agent tested in our laboratory. It is lethal to B16 and CHO cells and to a variety of human tumors in the clonogenic assay at 1 ng/ml and is effective against L1210 leukemia and B16 melanoma in vivo at 1 to 50 Mg/kg. CC-1065 inhibits DMA synthesis and binds to DMA in a nonintercalative manner in the minor groove. We report here the kinetics of inhibition of DMA synthesis and of cell progression and the phase-specific toxicity of the drug. To determine phase-specific toxicity, we started synchronous CHO cultures from mitotic cells harvested after Colcemid pre treatment. These cultures showed that mitotic cells were the most sensitive, and sensitivity decreased as the cells progressed through d to S and G2. Experiments with B16 and CHO mitotic cells harvested without Colcemid pretreatment also showed that mitotic cells were more sensitive than d/S-phase cells.
DA  - 1983///
PY  - 1983
DP  - Zotero
VL  - 43
SP  - 4227
EP  - 4232
J2  - Cancer Res.
LA  - en
KW  - Cancer Res.
KW  - (a) Mechanism
ER  - 

TY  - JOUR
TI  - Induction of heat-labile sites in DNA of mammalian cells by the antitumor alkylating drug CC-1065
AU  - Zsido, Tunde J.
AU  - Woynarowski, Jan M.
AU  - Baker, Raymond M.
AU  - Gawron, Loretta S.
AU  - Beerman, Terry A.
T2  - Biochemistry
AB  - CC-1065 is a very potent antitumor antibiotic capable of covalent and noncovalent binding to the minor groove of naked DNA. Upon thermal treatment, covalent adducts formed between CC-1065 and DNA generate strand breaks [Reynolds, R. L., Molineux, I. J., Kaplan, D. J., Swenson, D. H., & Hurley, L. H. (1985) Biochemistry 24, 6228-6237], We have shown that this molecular damage can be detected following CC-1065 treatment of mammalian whole cells. Using alkaline sucrose gradient analysis, we observe thermally induced breakage of [14C]thymidine-prelabeled DNA from drug-treated African green monkey kidney BSC-1 cells. Very little damage to cellular DNA by CC-1065 can be detected without first heating the drug-treated samples. CC-1065 can also generate heat-labile sites within DNA during cell lysis and heating, subsequent to the exposure of cells to drug, suggesting that a pool of free and noncovalently bound drug is available for posttreatment adduct formation. This effect was controlled for by mixing [3H]thymidine-labeled untreated cells with the [l4C]thymidine-labeled drug-treated samples. The lowest drug dose at which heat-labile sites were detected was 3 nM CC-1065 (3 single-stranded breaks/106 base pairs). This concentration reduced survival of BSC-1 cells to 0.1% in cytotoxicity assays. The generation of CC1065-induced lesions in cellular DNA is time dependent (the frequency of lesions caused by a 60 nM treatment reaching a plateau at 2 h) and is not readily reversible. The induction of heat-labile sites in cellular DNA was confirmed by gel electrophoretic analyses of the damage to intracellular simian virus 40 (SV40) DNA in SV40-infected BSC-1 cells. Approximately 10-fold higher drug concentrations were needed to induce lesions in SV40 DNA compared to that in genomic DNA. The results of this study demonstrate that CC-1065 does generate heat-labile sites with the cellular DNA of intact cells and suggest that a mechanism of cytotoxic action of CC-1065 involves formation of covalent adducts to DNA.
DA  - 1991/04/16/
PY  - 1991
DO  - 10.1021/bi00229a021
DP  - DOI.org (Crossref)
VL  - 30
IS  - 15
SP  - 3733
EP  - 3738
J2  - Biochemistry
LA  - en
SN  - 0006-2960, 1520-4995
UR  - https://pubs.acs.org/doi/abs/10.1021/bi00229a021
Y2  - 2021/12/05/19:07:04
KW  - Hurley
KW  - Biochemistry
KW  - (a) Mechanism
ER  - 

TY  - JOUR
TI  - Effects of U-71,184 and Several Other CC-1065 Analogues on Cell Survival and Cell Cycle of Chinese Hamster Ovary Cells
AU  - Adams, Earl G.
AU  - Badiner, Gloria J.
AU  - Bhuyan, Bijoy K.
T2  - Cancer Research
DA  - 1988///
PY  - 1988
DP  - Zotero
VL  - 48
SP  - 109
EP  - 116
J2  - Cancer Res.
LA  - en
KW  - Cancer Res.
KW  - (a) Mechanism
ER  - 

TY  - JOUR
TI  - Mutagenicity of the Antitumor Antibiotic CC-1065 and Its Analogues in Mammalian (V79) Cells and Bacteria
AU  - Harbach, Philip R
AU  - Zimmer, David M
AU  - Mazurek, John H
AU  - Bhuyan, Bijoy K
T2  - Cancer Research
AB  - CC-1065 is a very potent antitumor antibiotic which binds in the minor groove of DNA with alkylation at N-3 of adenine. Since CC-1065 caused delayed deaths in mice at therapeutic doses, analogues were prepared whose antitumor and biochemical activities have been reported. In this study, the mutagenicity for V79 cells (6-thioguanine resistance) and Salmonella (histidine auxotrophy or azaguanine resistance) of selected analogues was compared to DNA-binding activity and the structureactivity relationship was determined. CC-1065, U-62,736, U-66,866, U-66,694, U-67,786, and U-68,415 all groove (6). CC-1065 did not intercalate nor cause DNA breaks.
DA  - 1988///
PY  - 1988
DP  - Zotero
VL  - 48
SP  - 32
EP  - 36
J2  - Cancer Res.
LA  - en
KW  - Cancer Res.
KW  - (a) Mechanism
ER  - 

TY  - JOUR
TI  - Characterization of B16 Melanoma Cells Resistant to the CC-1065 Analogue
AU  - Moy, Bruce C.
AU  - Petzold, Gary L.
AU  - Badiner, Gloria J.
AU  - Kelly, Robert C.
AU  - Aristoff, Paul A.
AU  - Adams, Earl G.
AU  - Li, L.H.
AU  - Bhuyan, Bijoy K.
T2  - Cancer Research
DA  - 1990///
PY  - 1990
DO  - PMID: 2317831
DP  - Zotero
VL  - 50
SP  - 2485
EP  - 2492
J2  - Cancer Res.
LA  - en
KW  - Cancer Res.
KW  - (a) Mechanism
ER  - 

TY  - JOUR
TI  - An NMR study of the covalent and noncovalent interactions of CC-1065 and DNA
AU  - Scahill, Terrence A.
AU  - Jensen, Randy M.
AU  - Swenson, David H.
AU  - Hatzenbuhler, Nicole T.
AU  - Petzold, Gary
AU  - Wierenga, Wendell
AU  - Brahme, Nanda D.
T2  - Biochemistry
AB  - The binding of the antitumor drug CC-1065 has been studied with nuclear magnetic resonance (NMR) spectroscopy. This study involves two parts, the elucidation of the covalent binding site of the drug to DNA and a detailed investigation of the noncovalent interactions of CC-1065 with a DNA fragment through analysis of 2D NOE (NOESY) experiments. A CC-1065-DNA adduct was prepared, and an adenine adduct was released upon heating. NMR (‘H and 13C) analysis of the adduct shows that the drug binds to N3 of adenine by reaction of its cyclopropyl group. The reaction pathway and product formed were determined by analysis of the 13C DEPT spectra. An octamer duplex, d(CGATTAGGGCTAATCG), was synthesized and used in the interaction study of CC-1065 and the oligomer. The duplex and the drug-octamer complex were both analyzed by 2D spectroscopy (COSY,NOESY). The relative intensity of the NOEs observed between the drug (CC-1065) and the octamer duplex shows conclusively that the drug is located in the minor groove, covalently attached to N3 of adenine 6 and positioned from the 3' —5' end in relation to strand A [d(CGATTA6GC)]. A mechanism for drug binding and stabilization can be inferred from the NOE data and model-building studies.
DA  - 1990/03/20/
PY  - 1990
DO  - 10.1021/bi00463a031
DP  - DOI.org (Crossref)
VL  - 29
IS  - 11
SP  - 2852
EP  - 2860
J2  - Biochemistry
LA  - en
SN  - 0006-2960, 1520-4995
UR  - https://pubs.acs.org/doi/abs/10.1021/bi00463a031
Y2  - 2021/12/05/19:08:45
KW  - Biochemistry
KW  - (a) Mechanism
ER  - 

TY  - JOUR
TI  - DNA Damage and Differential Cytotoxicity Produced in Human Carcinoma Cells by CC-1065 Analogues, U-73,975 and U-77,779
AU  - Lee, Chong-Soon
AU  - Gibson, Neil W.
T2  - Cancer Research
DA  - 1991///
PY  - 1991
DO  - PMID 1742731
DP  - Zotero
VL  - 51
SP  - 6586
EP  - 6591
J2  - Cancer Res.
LA  - en
KW  - Cancer Res.
KW  - (a) Mechanism
ER  - 

TY  - JOUR
TI  - Reaction of the Antitumor Antibiotic CC-1065 with DNA: Structure of a DNA Adduct with DNA Sequence Specificity
AU  - Hurley, Laurence H.
AU  - Reynolds, Vincent L.
AU  - Swenson, David H.
AU  - Petzold, Gary L.
AU  - Scahill, Terry A.
T2  - Science
AB  - Sequence-dependent variations in DNA revealed by x-ray crystallo- five signals found in the CC-1065-adegraphic studies have suggested that certain DNA-reactive drugs may react preferen- nine adduct with those for the base moitially with defined sequences in DNA. Drugs that wind around the helix and reside ety of 3-methyladenine showed a close within one of the grooves ofDNA have perhaps the greatest chance of recognizing correlation of chemical shift values. The sequence-dependent features ofDNA. The antitumor antibiotic CC-1065 covalently downfield shifts of the resonance signals binds through N-3 ofadenine and resides within the minor groove ofDNA. This drug for C4 and C-5 in the adduct were in overlaps with five base pairs for which a high sequence specificity exists.
DA  - 1984/11/16/
PY  - 1984
DO  - 10.1126/science.6494915
DP  - DOI.org (Crossref)
VL  - 226
IS  - 4676
SP  - 843
EP  - 844
J2  - Science
LA  - en
SN  - 0036-8075, 1095-9203
ST  - Reaction of the Antitumor Antibiotic CC-1065 with DNA
UR  - https://www.science.org/doi/10.1126/science.6494915
Y2  - 2021/12/05/19:08:53
KW  - Hurley
KW  - (a) Mechanism
ER  - 

TY  - JOUR
TI  - Reaction of the antitumor antibiotic CC-1065 with DNA. Location of the site of thermally induced strand breakage and analysis of DNA sequence specificity
AU  - Reynolds, Vincent L.
AU  - Molineux, Ian J.
AU  - Kaplan, David J.
AU  - Swenson, David H.
AU  - Hurley, Laurence H.
T2  - Biochemistry
AB  - CC-1065 is a unique antitumor antibiotic produced by Streptomyces zelensis. The potent cytotoxic effects of this drug are thought to be due to its ability to form a covalent adduct with DNA through N3 of adenine. Thermal treatment of CC-1065-DNA adducts leads to DNA strand breakage. We have shown that the CC-1065 structural modification of DNA that leads to DNA strand breakage is related to the primary alkylation site on DNA. The thermally induced DNA strand breakage occurs between the deoxyribose at the adenine covalent binding site and the phosphate on the 3' side. No residual modification of DNA is detected on the opposite strand around the CC-1065 lesion. Using the early promoter element of SV40 DNA as a target, we have examined the DNA sequence specificity of CC-1065. A consensus sequence analysis of CC-1065 binding sites on DNA reveals two distinct classes of sequences for which CC-1065 is highly specific, i.e., 5'PuNTTA and 5'AAAAA. The orientation of the DNA sequence specificity relative to the covalent binding site provides a basis for predicting the polarity of drug binding in the minor groove. Stereo drawings of the CC-1065-DNA adduct are proposed that are predictive of features of the CC1065-DNA adduct elucidated in this investigation.
DA  - 1985/10/01/
PY  - 1985
DO  - 10.1021/bi00343a029
DP  - DOI.org (Crossref)
VL  - 24
IS  - 22
SP  - 6228
EP  - 6237
J2  - Biochemistry
LA  - en
SN  - 0006-2960, 1520-4995
UR  - https://pubs.acs.org/doi/abs/10.1021/bi00343a029
Y2  - 2021/12/05/19:09:00
KW  - Hurley
KW  - Biochemistry
KW  - (a) Mechanism
ER  - 

TY  - JOUR
TI  - Construction and characterization of a site-directed CC-1065-N3-adenine adduct within a 117 base pair DNA restriction fragment
AU  - Needham-VanDevanter, Donald R.
AU  - Hurley, Laurence H.
T2  - Biochemistry
AB  - The design, construction, and characterization of a site-directed CC-1065-N3-adenine adduct in a 117 base pair segment of M13mpl DNA are described. CC-1065 is an extremely potent antitumor antibiotic produced by Streptomyces zelensis. Previous studies have demonstrated that the cyclopropyl ring of CC-1065 reacts quite specifically with N3 of adenine in double-stranded DNA to form a CC-1065-DNA adduct. Following alkylation, the drug molecule lies snugly within the minor groove of DNA, overlapping with five base pairs for which a marked sequence preference exists [Hurley, L. H., Reynolds, V. R., Swenson, D. H., Petzold, G. L., & Scahill, T. A. (1984) Science (Washington, D.C.) 226, 843-844], On the basis of the unique characteristics of the reaction of CC-1065 with DNA and the structure of the resulting DNA adduct, we have designed a general strategy to construct a site-directed CC-1065-DNA adduct in a restriction fragment. The presence of unique Alul and HaelW restriction enzymes sites on each side of a high-affinity CC-1065 binding sequence (5'-GATTA) permitted the preparation of a partial duplex DNA molecule containing the CC-1065 binding sequence in the duplex DNA region. Since CC-1065 only binds to duplex DNA, potential CC-1065 binding sequences in the long single-stranded regions were protected from drug binding during the construction process. After purification of the CC-1065 partial duplex DNA adduct by differential melting of the modified and unmodified partial duplex DNA, DNA polymerase I was used to generate the full duplex DNA molecule, which contained a single site-directed CC-1065-N3-adenine adduct at adenine 6229 of the 117 base pair MspI-Bs/NI DNA restriction fragment of the Escherichia coli lac insert of M13mpl DNA. A CC-1065 thermal strand scission assay was used to confirm the unique binding site on the covalently modified strand. Methidiumpropyl-EDTA-iron(II) [MPE-Fe(II)] digestions were used to locate the binding site and the orientation of CC-1065 in the minor groove of DNA. MPE-Fe(II) footprinting revealed a slight enhancement of digestion on both DNA strands, but just to one side of the CC-1065-DNA adduct.
DA  - 1986/12/01/
PY  - 1986
DO  - 10.1021/bi00374a016
DP  - DOI.org (Crossref)
VL  - 25
IS  - 26
SP  - 8430
EP  - 8436
J2  - Biochemistry
LA  - en
SN  - 0006-2960, 1520-4995
UR  - https://pubs.acs.org/doi/abs/10.1021/bi00374a016
Y2  - 2021/12/05/19:09:04
KW  - Hurley
KW  - Biochemistry
KW  - (a) Mechanism
ER  - 

TY  - JOUR
TI  - Depletion of nicotinamide adenine dinucleotide in normal and xeroderma pigmentosum fibroblast cells by the antitumor drug CC-1065
AU  - Jacobson, Myron K.
AU  - Twehous, Debra
AU  - Hurley, Laurence H.
T2  - Biochemistry
AB  - CC-1065 is an extremely potent antitumor antibiotic that forms a well-defined adduct with DNA in which the molecule lies within the minor groove and is covalently attached through N3 of adenine. Addition of CC-1065 to human fibroblast cells produced a prolonged depletion of the nicotinamide adenine dinucleotide (NAD) pool even at extremely low drug concentrations (0.01 pg/mL). The depletion of NAD by CC-1065 was blocked by 3-aminobenzamide, which is consistent with a NAD depletion mechanism involving poly(ADP-ribose) synthesis in response to a repair-induced DNA strand breakage event. Significantly, similar extents of NAD depletion were also evident in xeroderma pigmentosum cells of complementation groups A and D following exposure to CC-1065. Since this NAD depletion is presumably associated with repair-induced incision, the repair of CC-1065-DNA adducts can probably take place by a pathway distinct from that involved in repair of more conventional bulky DNA adducts. The prolonged depletion of NAD, even at low doses of drug, suggests that CC-1065 causes DNA damage that results in a delay or block in DNA excision repair between the excision and ligation steps.
DA  - 1986/10/07/
PY  - 1986
DO  - 10.1021/bi00368a014
DP  - DOI.org (Crossref)
VL  - 25
IS  - 20
SP  - 5929
EP  - 5932
J2  - Biochemistry
LA  - en
SN  - 0006-2960, 1520-4995
UR  - https://pubs.acs.org/doi/abs/10.1021/bi00368a014
Y2  - 2021/12/05/19:09:08
KW  - Hurley
KW  - Biochemistry
KW  - (a) Mechanism
ER  - 

TY  - JOUR
TI  - Molecular basis for sequence-specific DNA alkylation by CC-1065
AU  - Hurley, Laurence H.
AU  - Lee, Chong Soon
AU  - McGovren, J. Patrick
AU  - Warpehoski, Martha A.
AU  - Mitchell, Mark A.
AU  - Kelly, Robert C.
AU  - Aristoff, Paul A.
T2  - Biochemistry
AB  - CC-1065 is a potent antitumor antibiotic that binds covalently to N3 of adenine in the minor groove of DNA. The CC-i065 molecule is made up of three repeating pyrroloindole subunits, one of which (the left-hand one or A subunit) contains a reactive cyclopropyl function. The drug reacts with adenines in DNA in a highly sequence-specific manner, overlapping four base pairs to the 5'-side of the covalently modified base. Concomitant with CC-1065 covalent binding to DNA is an asymmetric effect on local DNA structure which extends more than one helix turn to the 5'-side of the covalent binding site. The DNA alkylation, sequence specificity, and biological potency of CC-1065 and a select group of trimeric synthetic analogues were evaluated. The results suggest that (a) noncovalent interactions between this series of compounds and DNA do not lead to the formation of complexes stable enough to be detected by footprinting methods, (b) sequence specificity and alkylation intensity can be modulated by the substituents on the nonreactive middle and right-hand segments, and (c) biological potency correlates well with ability to alkylate DNA. In addition, the extent and the sequence specificity of covalent adduct formation between linear DNA fragments and three analogues comprised of the CC-1065 alkylating subunit linked to zero (analogue A), one (analogue AB), or two (analogue ABC) nonreactive indole subunits were compared. The results suggest that specificity of covalent binding of this analogue series is controlled not by the noncovalent interactions of the B and C subunits with the minor groove but by sequence-dependent reactivity of adenines with the alkylating (A) subunit. However, the B and C subunits markedly increase the apparent rate constant of the reaction with “susceptible” adenines, suggesting that these moieties facilitate noncovalent interactions preceding covalent bond formation. Covalent binding of the analogue consisting only of the alkylating subunit of CC-1065 (analogue A) was associated with the same large asymmetric effect on DNA structure as the entire CC-1065 molecule. This altered local DNA structure could be a consequence of adduct formation. Alternatively, it may be indirect evidence of a particular DNA conformation which existed prior to covalent bond formation and which was “trapped* by the drug. It is proposed that certain adenine-containing sequences have an increased propensity to undergo such a local conformational change and that this is the molecular basis for sequence specificity of these DNA-reactive compounds. These results provide strong experimental evidence for the importance of sequence-dependent site reactivity, rather than noncovalent minor groove interactions, in determining the alkylation specificity of some DNA-reactive molecules.
DA  - 1988/05/01/
PY  - 1988
DO  - 10.1021/bi00410a054
DP  - DOI.org (Crossref)
VL  - 27
IS  - 10
SP  - 3886
EP  - 3892
J2  - Biochemistry
LA  - en
SN  - 0006-2960, 1520-4995
UR  - https://pubs.acs.org/doi/abs/10.1021/bi00410a054
Y2  - 2021/12/05/19:09:12
KW  - Hurley
KW  - Biochemistry
KW  - (a) Mechanism
ER  - 

TY  - JOUR
TI  - Recognition and repair of the CC-1065-(N3-adenine)-DNA adduct by the UVRABC nucleases
AU  - Tang, Moon Shong
AU  - Lee, Chong Soon
AU  - Doisy, Richard
AU  - Ross, Lisa
AU  - Needham-VanDevanter, Donald R.
AU  - Hurley, Laurence H.
T2  - Biochemistry
AB  - The recognition and repair of the helix-stabilizing and relatively nondistortive CC-1065-(N3adenine)-DNA adduct by UVRABC nuclease has been investigated both in vivo with 0X174 RFI DNA by a transfection assay and in vitro by a site-directed adduct in a 117 base pair fragment from M13mpl. CC-1065 is a potent antitumor antibiotic produced by Streptomyces zelensis which binds within the minor groove of DNA through N3 of adenine. In contrast to the helix-destabilizing and distortive modifications of DNA caused by ultraviolet light or 7V-acetoxy-2-(acetylamino)fluorene, CC-1065 increases the melting point of DNA and decreases the SI nuclease activity. Using a viral DNA-Escherichia coli transfection system, we have found that the uvrA, uvrB, and uvrC genes, which code for the major excision repair proteins for UV- and NAAAF-induced DNA damage, are also involved in the repair of CC-1065-DNA adducts. In contrast, the uvrD gene product, which has been found to be involved in the repair of UV damage, has no effect in repairing CC-1065-DNA adducts. Purified UVRA, UVRB, and UVRC proteins must work in concert to incise the drug-modified 0X174 RFI DNA. Using a site-directed and multiple CC-1065 modified (Mspl-BstNl) 117 base pair fragment from M13mpl, we have found that UVRABC nuclease incises at the eighth phosphodiester bond on the 5' side of the CC-1065-DNA adduct on the drug-modified strand. The enzymes do not cut the noncovalently modified strand. At low drug binding ratios, of the four CC-1065 binding sites identified in the (MspI-BstNI) 117 base pair fragment, GATTA*, GGAAA*, GATAA*, and TTTTA* (* indicates the covalently modified adenine), only the adduct at the high-affinity binding site, GATTA*, is incised by the UVRABC nucleases. No difference in the effect of CC-1065 on local DNA structure, as determined by the DNase I cleavage pattern, was evident among these sites. At high drug binding ratios, a fifth drug binding site, AGCTA*, is identified. At this concentration UVRABC nucleases are unable to incise any of these five CC-1065-DNA adducts. The DNA sequence and/or helix-stabilizing effect of multiple adducts may determine the recognition and/or incision of the drug-DNA adduct by UVRABC nuclease. These results are discussed in relation to the structure of the CC-1065-DNA adduct and the effect of drug binding on local DNA structure.
DA  - 1988/02/01/
PY  - 1988
DO  - 10.1021/bi00403a009
DP  - DOI.org (Crossref)
VL  - 27
IS  - 3
SP  - 893
EP  - 901
J2  - Biochemistry
LA  - en
SN  - 0006-2960, 1520-4995
UR  - https://pubs.acs.org/doi/abs/10.1021/bi00403a009
Y2  - 2021/12/05/19:09:24
KW  - Hurley
KW  - Biochemistry
KW  - (a) Mechanism
ER  - 

TY  - JOUR
TI  - Structure of the (+)-CC-1065-DNA adduct: critical role of ordered water molecules and implications for involvement of phosphate catalysis in the covalent reaction
AU  - Lin, Chin Hsiung
AU  - Beale, John M.
AU  - Hurley, Laurence H.
T2  - Biochemistry
AB  - CC-1065 is an extremely potent antitumor agent produced by Streptomyces zelensis. The potent effects of (+)-CC-1065 and its alkylating analogues are thought to be due to the formation of a covalent adduct through N3 of adenine in DNA. It has been previously postulated, on the basis of modeling studies, that a phosphate may be involved in stabilization of the adduct and in acid catalysis of this reaction. In this study, using 'H NMR in combination with 170-labeled water and phosphate, we demonstrate the involvement of a bridging water molecule between a phenolic proton on the alkylating subunit of (+)-CC-1065 and an anionic oxygen in the phosphate on the noncovalently modified strand of DNA. In addition, a second ordered water molecule associated with one of the protons on N6 of the covalently modified adenine is also identified. This structure has important implications for catalytic activation of the covalent reaction between (+)-CC-1065 and DNA and, consequently, the molecular basis for sequence-selective recognition of DNA by the alkylating subunit of (+)-CC-1065. On the basis of the example described here, the use of 'H NMR in ,70-labeled water may be a powerful probe to examine other structures and catalytic processes for water-mediated hydrogen-bonded bridges that occur between small molecules and DNA or enzymes.
DA  - 1991/04/16/
PY  - 1991
DO  - 10.1021/bi00229a002
DP  - DOI.org (Crossref)
VL  - 30
IS  - 15
SP  - 3597
EP  - 3602
J2  - Biochemistry
LA  - en
SN  - 0006-2960, 1520-4995
ST  - Structure of the (+)-CC-1065-DNA adduct
UR  - https://pubs.acs.org/doi/abs/10.1021/bi00229a002
Y2  - 2021/12/05/19:09:42
KW  - Hurley
KW  - Biochemistry
KW  - (a) Mechanism
ER  - 

TY  - JOUR
TI  - Determination of the structural features of (+)-CC-1065 that are responsible for bending and winding of DNA
AU  - Lee, Chong Soon
AU  - Sun, Daekyu
AU  - Kizu, Ryoichi
AU  - Hurley, Laurence H.
T2  - Chemical Research in Toxicology
DA  - 1991/03//
PY  - 1991
DO  - 10.1021/tx00020a013
DP  - DOI.org (Crossref)
VL  - 4
IS  - 2
SP  - 203
EP  - 213
J2  - Chem. Res. Toxicol.
LA  - en
SN  - 0893-228X, 1520-5010
UR  - https://pubs.acs.org/doi/abs/10.1021/tx00020a013
Y2  - 2021/12/05/19:09:46
KW  - Hurley
KW  - (a) Mechanism
ER  - 

TY  - JOUR
TI  - (+)-CC-1065 produces bending of DNA that appears to resemble adenine/thymine tracts
AU  - Lin, Chin Hsiung
AU  - Sun, Daekyu
AU  - Hurley, Laurence H.
T2  - Chemical Research in Toxicology
DA  - 1991///
PY  - 1991
DO  - 10.1021/TX00019A003
DP  - Zotero
VL  - 4
SP  - 21
EP  - 26
J2  - Chem. Res. Toxicol.
LA  - en
KW  - Hurley
KW  - (a) Mechanism
ER  - 

TY  - JOUR
TI  - Effect of the (+)-CC-1065-(N3-adenine)DNA adduct on in vitro DNA synthesis mediated by Escherichia coli DNA polymerase
AU  - Sun, Daekyu
AU  - Hurley, Laurence H.
T2  - Biochemistry
AB  - CC-1065 is a potent antitumor antibiotic produced by Streptomyces zelensis. Previous studies have shown that the potent cytotoxic and antitumor activities of (+)-CC-1065 are due to the ability of this compound to covalently modify DNA. (+)-CC-1065 reacts with duplex DNA to form an N3-adenine DNA adduct which lies in the minor groove of the DNA helix overlapping with a 5-base-pair region. As a consequence of covalent modification with (+)-CC-1065, the DNA helix bends into the minor groove and also undergoes winding and stiffening [Lee, C.-S., Sun, D., Kizu, R., & Hurley, L. H. (1991) Chem. Res. Toxicol. 4, 203-213]. In the studies described here, in which we have constructed site-directed DNA adducts on single-stranded DNA templates, we have shown that (+)-CC-1065 and select synthetic analogues, which have different levels of cytotoxicity, all show strong blocks against progression of Klenow fragment, E. coli DNA polymerase, and T4 DNA polymerase. The inhibition of bypass of drug lesions by polymerase could be partially alleviated by increasing the concentration of dNTPs and, to a small extent, by increasing polymerase levels. Klenow fragment binds equally well to a DNA template adjacent to a drug modification site and to unmodified DNA. These results taken together lead us to suspect that it is primarily inhibition of base pairing around the drug modification site and not prevention of polymerase binding that leads to blockage of DNA synthesis. Unexpectedly, the exact termination site of the in vitro DNA synthesis by Klenow fragment is not dependent on the species of covalently bound drug molecule but on the sequence to the 5' side of the drug-modified adenine. Misincorporation of dA for dG by Klenow fragment occurred at the secondary pausing site specifically for (+)-CC-1065 contained within the covalently modified sequence 5'-GATTA-3'. Although (+)-CC-1065 and its analogues evaluated in this study did not produce dramatically different effects on DNA polymerases when the drugs were bound to a single-stranded template, polymerization from a primer site containing a drug lesion in the duplex region did show a selective inhibitory effect with (+)-CC-1065 and (-l-j-AB'C. When this observation is considered alongside results of experiments showing selective inhibition by these same compounds of T4 ligase and helicase II, the winding phenomena uniquely found with these compounds may be associated with the potent biological effect known as delayed lethality.
DA  - 1992/03/17/
PY  - 1992
DO  - 10.1021/bi00125a025
DP  - DOI.org (Crossref)
VL  - 31
IS  - 10
SP  - 2822
EP  - 2829
J2  - Biochemistry
LA  - en
SN  - 0006-2960, 1520-4995
UR  - https://pubs.acs.org/doi/abs/10.1021/bi00125a025
Y2  - 2021/12/05/19:09:59
KW  - Hurley
KW  - Biochemistry
KW  - (a) Mechanism
ER  - 

TY  - JOUR
TI  - Characterization of a 12-mer duplex d(GGCGGAGTTAGG).cntdot.d(CCTAACTCCGCC) containing a highly reactive (+)-CC-1065 sequence by proton and phosphorus-31 NMR, hydroxyl-radical footprinting, and NOESY restrained molecular dynamics calculations
AU  - Lin, Chin Hsiung
AU  - Hill, G. Craig
AU  - Hurley, Laurence H.
T2  - Chemical Research in Toxicology
DA  - 1992/03//
PY  - 1992
DO  - 10.1021/tx00026a005
DP  - DOI.org (Crossref)
VL  - 5
IS  - 2
SP  - 167
EP  - 182
J2  - Chem. Res. Toxicol.
LA  - en
SN  - 0893-228X, 1520-5010
UR  - https://pubs.acs.org/doi/abs/10.1021/tx00026a005
Y2  - 2021/12/05/19:10:04
KW  - Hurley
KW  - (a) Mechanism
ER  - 

TY  - JOUR
TI  - Structure-activity relationships of (+)-CC-1065 analogs in the inhibition of helicase-catalyzed unwinding of duplex DNA
AU  - Sun, Daekyu
AU  - Hurley, Laurence H.
T2  - Journal of Medicinal Chemistry
DA  - 1992/05//
PY  - 1992
DO  - 10.1021/jm00088a012
DP  - DOI.org (Crossref)
VL  - 35
IS  - 10
SP  - 1773
EP  - 1782
J2  - J. Med. Chem.
LA  - en
SN  - 0022-2623, 1520-4804
UR  - https://pubs.acs.org/doi/abs/10.1021/jm00088a012
Y2  - 2021/12/05/19:10:07
KW  - Hurley
KW  - JMC
KW  - (a) Mechanism
ER  - 

TY  - JOUR
TI  - A-tract and (+)-CC-1065-induced bending of DNA. Comparison of structural features using non-denaturing gel analysis, hydroxyl-radical footprinting, and high-field NMR
AU  - Sun, Daekyu
AU  - Lin, Chin Hsiung
AU  - Hurley, Laurence H.
T2  - Biochemistry
AB  - CC-1065 is a biologically potent DNA-reactive antitumor antibiotic produced by Streptomyces zelensis. In a previous study we have reported that (+)-CC-1065 produces bending of DNA that has similarities to that intrinsically associated with A-tracts [Lin, C. H., Sun, D., & Hurley, L. H. (1991) Chem. Res. Toxicol. 4, 21-26]. In this article we provide evidence using a combination of nondenaturing gel analysis, hydroxyl-radical footprinting, and high-field NMR for both distinctions between the two types of bends and the importance of junctions in both types of bends. For A-tracts we demonstrate that the locus of bending is at the center of an A-tract and that upon modification of the 3' adenine with (+)-CC-1065 this locus is moved less than 1 base pair to the 3' side, and the bending magnitude is significantly increased. For drug bonding sequences such as 5'-AGTTA* or 5'-GATTA* (where * denotes the drug bonding site), the locus of bending is found to be between the two thymines, and the bending is focused over a 2-base-pair sequence rather than a 5-base-pair sequence, as is the case for the A-tract. An important distinction between an A-tract intrinsic bend and a (+)-CC-1065-induced bend is the effect of temperature. While, as shown previously, the magnitude of A-tract bending increases with decrease in temperature, for drug-induced bending of 5'-AGTTA* the bending magnitude increases with increased temperature. Hydroxylradical footprinting of the drug-modified 5'-AGTTA* sequence shows a decrease in cleavage centered around the TT sequence, which is presumably associated with a decrease in minor groove width. In a parallel study, the non-self-complementary 12-mer duplex (5/-GGCGGAGTTA*GG-3')'(5'-CCTAACTCCGCC-3') (Figure 2B) and the corresponding (+)-CC-1065-modified duplex adduct were examined thoroughly by one- and two-dimensional 'H NMR and NOESY restrained molecular mechanics and dynamics calculations. Both the 12-mer duplex and the (+)-CC-1065-12-mer duplex adduct maintain an overall B-form DNA with the anti base orientation throughout in aqueous solution at room temperature. The 18C nucleotide of both the 12-mer duplex and its drug-modified adduct has an average C3'-endo sugar pucker. The 12-mer duplex exhibits a unique internal motion at the 16A nucleotide, which is located to the 3' side of the complementary partner of the covalently modified adenine, and a major kink at the 18C-19T step. Following covalent bonding with (+)-CC-1065, the discontinuity around 18C is entrapped and further exaggerated. In addition, the 12-mer duplex adduct displays a compression of the minor groove at the 8T to 9T step and widening on both sides, but especially abruptly at the covalent modification site. Structurally, the 12-mer duplex adduct bears many similarities to a bent DNA structure, which is intrinsically associated with A-tracts. The major drug-induced distortion on DNA is localized at the 9T and 10A step of the covalently modified strand. A truncated junction model for the drug-entrapped/induced bending of DNA is proposed, and a comparison to intrinsic A-tract bending is made.
DA  - 1993/05/04/
PY  - 1993
DO  - 10.1021/bi00068a003
DP  - DOI.org (Crossref)
VL  - 32
IS  - 17
SP  - 4487
EP  - 4495
J2  - Biochemistry
LA  - en
SN  - 0006-2960, 1520-4995
UR  - https://pubs.acs.org/doi/abs/10.1021/bi00068a003
Y2  - 2021/12/05/19:10:11
KW  - Hurley
KW  - Biochemistry
KW  - (a) Mechanism
ER  - 

TY  - JOUR
TI  - (+)-CC-1065 as a structural probe of Mu Transposase- induced bending of DNA: Overcoming limitations of hydroxyl-radical footprinting
AU  - Ding, Zhi-Ming
AU  - Harshey, Rasika M.
AU  - Hurley, Laurence H.
T2  - Nucleic Acids Research
AB  - Phage Mu transposase (A-protein) Is primarily responsible for transposition of the Mu genome. The protein binds to six att sites, three at each end of Mu DNA. At most att sites Interaction of a protein monomer with DNA Is seen to occur over three minor and two consecutive major grooves and to result in bending up to about 90°. To probe the directionality and locus of these A-protein-lnduced bends, we have used the antitumor antibiotic (+ )-CC-1065 as a structural probe. As a consequence of binding within the minor groove, ( + )-CC-1065 is able to alkylate N3 of adenine in a sequence selective manner. This selectivity Is partially determined by conformatlonal flexibility of the DNA sequence, and the covalent adduct has a bent DNA structure In which narrowing of the minor groove has occurred. Using this drug in experiments in which either gel retardation or DNA strand breakage are used to monitor the stability of the A-proteln - DNA complex or the (+ )-CC-1065 alkylatlon sites on DNA (aft site L3), we have demonstrated that of the three minor grooves implicated in the Interaction with A-proteln, the peripheral two are 'open' or accessible to drug bonding following protein binding. These drug-bonding sites very likely represent binding at at least two A-protelninduced bending sites. Significantly, the locus of bending at these sites is spaced approximately two helical turns apart, and the bending is proposed to occur by narrowing of the minor groove of DNA. The Intervening minor groove between these two peripheral sites is protected from ( + )-CC-1065 alkylatlon. The results are discussed In reference to a proposed model for overall DNA bending in the A-protein att L3 site complex. This study illustrates the utility of ( + )-CC1065 as a probe for protein-induced bending of DNA, as well as for interactions of minor groove DNA bending proteins with DNA which may be masked in hydroxyl radical footprinting experiments.
DA  - 1993///
PY  - 1993
DO  - 10.1093/nar/21.18.4281
DP  - Zotero
VL  - 21
IS  - 18
SP  - 4281
EP  - 4287
J2  - Nucl. Acid Res.
LA  - en
KW  - Hurley
KW  - (a) Mechanism
ER  - 

TY  - JOUR
TI  - Structural Distortions Induced by Integration Host Factor (IHF) at the H‘ Site of Phage λ Probed by (+)-CC-1065, Pluramycin, and KMnO <sub>4</sub> and by DNA Cyclization Studies
AU  - Sun, Daekyu
AU  - Hurley, Laurence H.
AU  - Harshey, Rasika M.
T2  - Biochemistry
AB  - Integration Host Factor (IHF) is a sequence-specific DNA-bending protein that is proposed to interact with DNA primarily through the minor groove. We have used various chemical probes [(+)CC-1065, a minor-groove-specific agent that alkylates N3 of adenine and traps bends into the minor groove; pluramycin, a minor-major-groove threading intercalator that alkylates N7 of guanine; KMnO4, which reacts more strongly with bases in denatured DNA] to gain more information on the interaction of IHF with the H′ site of phage λ. In addition to the 13-bp core consensus recognition element present at all IHF binding sites, the H′ site also has an upstream AT-rich element that increases the affinity of IHF for this site. Our results reveal new details of IHF-DNA interaction at this site. Results with (+)-CC1065 modification suggest that IHF interacts with the adenines on the 3′-side of the AT-rich element and likely induces a minor-groove bend in its vicinity, which in turn stabilizes the interaction. Pluramycin modification experiments suggest the presence of both short- and long-range structural perturbations (possible DNA unwinding events) on either side of the IHF contact region. Although IHF is known to induce a large bend in DNA at the H′ site, no separation of base pairs was detected when the bent DNA was probed with KMnO4. DNA cyclization studies indicate a large magnitude (approximately 180°) for the IHF-induced bend at the H′ site, consistent with >140° bend estimated by gel electrophoresis methods. These studies suggest that IHF-induced DNA bending is accompanied by the introduction of a DNA node, DNA unwinding, and/or by some other DNA distortion. An enhanced binding and stability of IHF was observed on small circular DNA.
DA  - 1996/01/01/
PY  - 1996
DO  - 10.1021/bi952786x
DP  - DOI.org (Crossref)
VL  - 35
IS  - 33
SP  - 10815
EP  - 10827
J2  - Biochemistry
LA  - en
SN  - 0006-2960, 1520-4995
UR  - https://pubs.acs.org/doi/10.1021/bi952786x
Y2  - 2021/12/05/19:10:17
KW  - Hurley
KW  - Biochemistry
KW  - (a) Mechanism
ER  - 

TY  - JOUR
TI  - The antitumor agent CC-1065 inhibits helicase-catalyzed unwinding of duplex DNA
AU  - Maine, Ira P.
AU  - Sun, Daekyu
AU  - Hurley, Laurence H.
AU  - Kodadek, Thomas
T2  - Biochemistry
AB  - The antitumor drug CC-1065 is thought to exert its effects by covalent bonding to N3 of adenine in DNA and interfering with some aspect of DNA metabolism. Therefore, it is of interest to determine what effect this drug has on enzymes involved in various aspects of DNA metabolism. In this report, we examine the ability of two DNA helicases, the dda protein of phage T4 and helicase II of Escherichia coli, to unwind CC-1065-adducted, tailed, oligonucleotides. It is shown that the presence of the drug on DNA strongly inhibits unwinding catalyzed by the T4 and E. coli proteins. A significant difference between the results obtained with the two helicases is that DNAs containing drug on either the tailed or the completely duplex strands are poor substrates for helicase II but dda protein-mediated unwinding is inhibited only when the drug is on the tailed strand. The drug-modified, helicase-released, strands migrate abnormally through a native gel, suggesting that the drug traps an unusual secondary structure generated in the course of protein-mediated unwinding. A kinetic analysis of the drug-inhibited reactions reveals that the helicases are trapped by the DNA-drug complex. This is evidenced by a decrease in the rate of helicase exchange between drug-bound substrate and drug-free duplex. The implications of these results with respect to the mechanism of action of CC-1065 in vivo are discussed.
DA  - 1992/04/28/
PY  - 1992
DO  - 10.1021/bi00131a012
DP  - DOI.org (Crossref)
VL  - 31
IS  - 16
SP  - 3968
EP  - 3975
J2  - Biochemistry
LA  - en
SN  - 0006-2960, 1520-4995
UR  - https://pubs.acs.org/doi/abs/10.1021/bi00131a012
Y2  - 2021/12/05/19:10:23
KW  - Hurley
KW  - Biochemistry
KW  - (a) Mechanism
ER  - 

TY  - JOUR
TI  - Demonstration of the asymmetric effect of CC-1065 on local DNA structure using a site-directed adduct in a 117-base-pair fragment from M13mpl
AU  - Hurley, Laurence H
AU  - Needham-Vandevantert, Donald
AU  - Lee, Chong-Soon
T2  - Proceedings of the National Academy of Sciences
AB  - Using DNase I and Alu I endonuclease analysis of a site-directed CC-1065-(N3-adenine]DNA adduct in a 117-base-pair fragment from M13mpl DNA, we have demonstrated that CC-1065 produces an asymmetric effect on DNA conformation that extends more than one helix turn to the 5' side of the covalently modified adenine. CC-1065 is a potent antitumor antibiotic produced by Streptomyces zelensis, which is believed to mediate its cytotoxic effects through covalent binding to DNA. Previous studies have demonstrated that CC-1065 binds covalently to N3 of adenine and lies within the minor groove of DNA spanning a 4-base-pair sequence to the 5' side of the modified adenine. DNase I footprinting of this site-directed CC-1065-DNA adduct on the noncovalently modified strand shows that inhibition of cleavage occurs over a 12-base region, which is bordered on the 3' side by a site of 2-fold enhancement of cleavage. On the covalently modifiled strand a much less pronounced inhibition/enhancement pattern of cleavage occurs as far as 11 bases to the 5' side of the covalently modified adenine. While Hae III is able to cleave the DNA on both strands on the 3' side of the covalently modified adenine, Alu I is only able to cleave the covalently modified strand on the 5' side of the adduct. By taking into account the recently published structure of DNase I, we are able to interpret these results and develop a model for the effect of CC-1065 on local DNA structure. In this model, we propose selective drug-induced distortion of the covalently modified strand as a consequence of the alkylation of adenine by CC-1065.
DA  - 1987///
PY  - 1987
DO  - 10.1073/pnas.84.18.6412
DP  - Zotero
VL  - 84
SP  - 6412
EP  - 6416
J2  - Proc. Natl. Acad. Sci. USA
LA  - en
KW  - Hurley
KW  - (a) Mechanism
ER  - 

TY  - JOUR
TI  - Does the antitumor Cyclopropylpyrroloindole Antibiotic CC-1065 cross-link DNA in tumor cells?
AU  - Skladanowski, Andrzej
AU  - Koba, Marcin
AU  - Konopa, Jerzy
T2  - Biochemical Pharmacology
AB  - We have found that a cyclopropylpyrroloindole antibiotic, compound CC-1065 (benzo[1,2-b:4,3-bЈ]dipyrrole-3(2H)-carboxamide, 7-[[1,6-dihydro-4-hydroxy-5-methoxy-7-[(4,5,8,8a-tetrahydro-7-methyl-4-oxocyclopropan[c]pyrrolo[3,2-e]indol-2(1H)-yl)carbonyl]benzo[1,2-b: 4,3-bЈ]dipyrrol-3(2H)-yl]-carbonyl]-1,6-dihydro-4-hydroxy-5-methoxy, (7bR,8aS)), forms interstrand DNA cross-links of an apparently covalent nature in HeLa S3 cells. This compound induced interstrand cross-links at concentrations ranging from 0.1 to 1 nM/3 hr in whole cells, but these cross-links were absent or marginally low when the drug was added to cell lysates with inactivated cellular enzymes or isolated nuclei, which suggests that metabolic activation of the drug is a necessary step for DNA cross-linking to occur. In contrast, an analog of CC-1065, Bizelesin, which forms DNA–DNA cross-links by direct alkylation, induced interstrand DNA cross-links in both whole cells and in cell lysates. Interestingly, a demethoxy analog of CC-1065, Adozelesin, did not induce DNA cross-links under the same conditions. CC-1065 was found to be extremely potent in terms of concentrations required to cross-link DNA of tumor cells, and this may be related to its remarkable cytotoxic activity. © 2000 Elsevier Science Inc. All rights reserved.
DA  - 2001/01//
PY  - 2001
DO  - 10.1016/S0006-2952(00)00528-1
DP  - DOI.org (Crossref)
VL  - 61
IS  - 1
SP  - 67
EP  - 72
J2  - Biochem. Pharm.
LA  - en
SN  - 00062952
UR  - https://linkinghub.elsevier.com/retrieve/pii/S0006295200005281
Y2  - 2021/12/05/19:10:29
KW  - (a) Mechanism
ER  - 

TY  - JOUR
TI  - CC-1065 transformations
AU  - Martin, David G.
AU  - Mizsak, Stephen A.
AU  - Krueger, William C.
T2  - The Journal of Antibiotics
DA  - 1985///
PY  - 1985
DO  - 10.7164/antibiotics.38.746
DP  - DOI.org (Crossref)
VL  - 38
IS  - 6
SP  - 746
EP  - 752
J2  - J. Antibiot.
LA  - en
SN  - 0021-8820, 1881-1469
UR  - http://joi.jlc.jst.go.jp/JST.Journalarchive/antibiotics1968/38.746?from=CrossRef
Y2  - 2021/12/05/19:11:01
KW  - J.Antibiotics
KW  - Krueger
KW  - (a) Mechanism
ER  - 

TY  - JOUR
TI  - Interaction of CC-1065 and Its Analogues with Mouse DNA and Chromatin
AU  - Moy, Bruce C
AU  - Prairie, Mark D
AU  - Krueger, William C
AU  - Bhuyan, Bijoy K
T2  - Cancer Research
DA  - 1989///
PY  - 1989
DP  - Zotero
VL  - 49
SP  - 1983
EP  - 1988
J2  - Cancer Res.
LA  - en
KW  - Cancer Res.
KW  - Krueger
KW  - (a) Mechanism
ER  - 

TY  - JOUR
TI  - Binding of CC-1065 to poly- and oligonucleotides
AU  - Krueger, W. C.
AU  - Li, Li H.
AU  - Moscowitz, A.
AU  - Prairie, M. D.
AU  - Petzold, G.
AU  - Swenson, D. H.
T2  - Biopolymers
DA  - 1985/08//
PY  - 1985
DO  - 10.1002/bip.360240811
DP  - DOI.org (Crossref)
VL  - 24
IS  - 8
SP  - 1549
EP  - 1572
J2  - Biopolymers
LA  - en
SN  - 0006-3525, 1097-0282
UR  - https://onlinelibrary.wiley.com/doi/10.1002/bip.360240811
Y2  - 2021/12/05/19:11:27
KW  - Krueger
KW  - (a) Mechanism
ER  - 

TY  - JOUR
TI  - A circular dichroism study of the binding of CC-1065 to B and Z form poly(dl-5BrdC)·poly(dl-5BrdC)
AU  - Krueger, William C.
AU  - Prairie, Mark D.
T2  - Chemico-Biological Interactions
AB  - CC-1065, Benzo[1,2-b:4,3-bldipyrrole~3(2H~carboxamide, 7-[[1,6-dihydro-4hydroxy-5-methoxy-7-[{4,5,8,8a-tetrahydro-7-methyl-4-oxocyclopropa[c]pyrrolo[3,2-e]indol-2(1H)-yl)carbonyl]benzo[1,2-b:4,3-b']dipyrrol-3(2H)yl}carbonyl~l,6<lihydro~-hydroxy-~methoxy-, (7bR,8aS), binds to the B form of poly~dl-5BrdC).poly{dl-5BrdC) to yield a reversibly bound species whose stability with respect to an irreversibly bound species (pres~m~hly the inosine N-3 adduct) is much greater than it is for other D N A polymers. Competitive binding experiments with netropsin, show that this reversiblybound species of CC~ 1065 contains CC.1065 in the minor groove of the double heli~ A review of the CC/1065 binding data obtained on other synthetic D N A polymers suggests that the widely differentrates of species conversion shown by these polymers may result from smRll differences in D N A secondary structure rather than from different alkylating abilities of the adenine or inosine N-3 active site. CC~ 1065 converts the ~form of poly(dl-5BrdC)'poly(dl-5BrdC) in 3.5 M sodium chloride to the B form and does not bind to the Z form in this solvent systen~ CC.1065 bound to the B form polymer inhibits the formation of the Z form if the helix is saturated with CC-1065. Regions of the polymer without bound CC~ 1065 can convert to the Z form with added salt, producing a situation where the polymer cont~in.q both the B and Z conformations. In 4.0 M sodium cldor~ ide, where the Z conformation is also predominate, the addition of CC-1065 causes chiral aggregates to form, and CC~1065 binds to the aggregates. The addition of dimethylformamide in the absence of CC-1065 or a simple dilution of the 4.0 M sodium chloride polymer solution with water also causes aggregation, indicating that the Z form of this polymer in 4.0 M sodium chloride is unstable with respect to an aggregated form.
DA  - 1987///
PY  - 1987
DO  - 10.1016/0009-2797(87)90028-7
DP  - DOI.org (Crossref)
VL  - 62
IS  - 3
SP  - 281
EP  - 295
J2  - Chem.-Biol. Int.
LA  - en
SN  - 00092797
UR  - https://linkinghub.elsevier.com/retrieve/pii/0009279787900287
Y2  - 2021/12/05/19:11:32
KW  - Krueger
KW  - (a) Mechanism
ER  - 

TY  - JOUR
TI  - Evaluation of DNA binding characteristics of some CC-1065 analogs
AU  - Swenson, David H.
AU  - Petzold, Gary L.
AU  - Williams, Marta G.
AU  - Li, Li H.
AU  - Prairie, Mark D.
AU  - Krueger, William C.
T2  - Chemico-Biological Interactions
AB  - The factors influencing the binding of CC-1065 to DNA were examined using raeemic analogs with varying chain lengths. The ability of these agents to bind DNA appeared to be related to cytotoxic potency, however this did not appear to be a direct quantitative correlation. Two enantiomers of a bis-indole analog of CC-1065 were studied for DNA binding and cytotoxic activity. The agent with the same stereochemical configuration as CC-1065 was a potent cytotoxin, but its enantiomer was essentially inactive. Both enantiomers showed significant binding to DNA, but the biologically less active isomer showed less overall binding. In all cases, the agents preferred AT-rich DNA, and all bound to similar regions in DNA as evidenced by positions of drug-initiated thermal breaks in single end-labelled fragments of OX 174RF DNA. The overall similarity in site specificity for binding of the structurally diverse agents suggests that much of the specificity observed in binding of the agent to DNA lies in the DNA itself. Thus, it may be difficult to change minor groove specificity for agents of this type simply by designing structures that can encompass guanine or cytosine residues. Other modifications, such as changing the specificity of the alkylating moiety, may be required to achieve this goal.
DA  - 1988///
PY  - 1988
DO  - 10.1016/0009-2797(88)90058-0
DP  - DOI.org (Crossref)
VL  - 67
IS  - 3-4
SP  - 199
EP  - 213
J2  - Chem.-Biol. Int.
LA  - en
SN  - 00092797
UR  - https://linkinghub.elsevier.com/retrieve/pii/0009279788900580
Y2  - 2021/12/05/19:11:38
KW  - Krueger
KW  - (a) Mechanism
ER  - 

TY  - JOUR
TI  - The origin of the DNA induced circular dichroism of CC-1065 and analogs
AU  - Krueger, William C.
AU  - Prairie, Mark D.
T2  - Chemico-Biological Interactions
AB  - The calf thymus DNA (CT-DNA) and poly(dI-dC) • poly(dI-dC) binding properties of the natural antitumor antibiotic CC-1065 and selected analogs of CC-1065 were studied by circular dichroism (CD) and absorbance methods. The results indicate that the intense long wavelength DNA-induced CD band of these molecules originates from a chiral electronic transition which is delocalized over the whole molecule. Both the covalently bound species (N-3 adenine adduct) and the reversibly bound species exhibit the characteristic spectral behavior of an inherently dissymmetric chromophore when these agents bind within the minor groove of B-form DNA. This mechanism of optical activity accounts for why CC-1065 shows a weak CD in buffer but a very intense induced CD at long wavelength when bound to DNA, why the intensity of the induced CD of CC-1065 analogs depends upon how many fused ring systems the analog contains, and why covalently bound analogs having the mirror image configuration of the natural configuration also exhibit an intense positive induced CD band at long wavelength.
DA  - 1991///
PY  - 1991
DO  - 10.1016/0009-2797(91)90078-L
DP  - DOI.org (Crossref)
VL  - 79
IS  - 2
SP  - 137
EP  - 149
J2  - Chem.-Biol. Int.
LA  - en
SN  - 00092797
UR  - https://linkinghub.elsevier.com/retrieve/pii/000927979190078L
Y2  - 2021/12/05/19:11:44
KW  - Krueger
KW  - (a) Mechanism
ER  - 

TY  - JOUR
TI  - Calf thymus DNA binding/bonding properties of CC-1065 and analogs as related to their biological activities and toxicities
AU  - Krueger, William C.
AU  - Prairie, Mark D.
T2  - Chemico-Biological Interactions
AB  - CC-1065 is a potent natural antitumor antibiotic that binds non-covalently and covalently (N-3 adenine adduct) in the minor groove of B-form DNA. Synthetic analogs of CC-1065 do not exhibit the delayed death toxicity of CC-1065 and are efficacious anticancer agents, some of them curative in murine tumor models. In an attempt to understand the different biological properties of CC-1065 and analogs, we have determined the following quantities for CC-1065, enantiomeric CC-1065, and three biologically active analogs and their enantiomers: the calf thymus DNA (CT-DNA) induced molar ellipticity of the adduct (or how rigidly the adduct is held in the right-hand conformation of the minor groove); the stability of the adduct with respect to long incubation times and to digestion by snake venom phosphodiesterase I (SVPD); the stabilizing effect on the CT-DNA helix of the covalently and non-covalently bound species with respect to thermal melting; and the CT-DNA binding/bonding (non-covalent/covalent) profiles at a low molar ratio of nucleotide to drug. The major observations from these studies are as follows: (i) molecules which show large DNA interaction parameters, stable adducts, and significant non-covalent binding exhibit delayed death toxicity; (ii) molecules which show intermediate DNA interaction parameters and stable adducts, but do not show significant non-covalent binding, do not exhibit delayed death toxicity and are biologically active; (iii) molecules which show small DNA interaction parameters and unstable DNA adducts are biologically inactive. The results suggest that a window exists in the affinity for the minor groove of DNA wherein an analog may possess the correct balance of toxicity and activity to make a useful anticancer agent. Outside of this window, the analog causes delayed deaths or has no significant biological activity.
DA  - 1992/03//
PY  - 1992
DO  - 10.1016/0009-2797(92)90012-A
DP  - DOI.org (Crossref)
VL  - 82
IS  - 1
SP  - 31
EP  - 46
J2  - Chem.-Biol. Int.
LA  - en
SN  - 00092797
UR  - https://linkinghub.elsevier.com/retrieve/pii/000927979290012A
Y2  - 2021/12/05/19:11:48
KW  - Krueger
KW  - (a) Mechanism
ER  - 

TY  - JOUR
TI  - Antitumor Activity and Biochemistry of Novel Analogs of the Antibiotic CC-1065
AU  - Wierenga, Wendell
AU  - Bhuyan, Bijoy K.
AU  - Kelly, Robert C.
AU  - Krueger, William C.
AU  - Li, Li H.
AU  - McGovren, J. Patrick
AU  - Swenson, David H.
AU  - Warpehoski, Martha A.
T2  - Advances in Enzyme Regulation
DA  - 1986///
PY  - 1986
DO  - 10.1016/0065-2571(86)90012-9
DP  - Zotero
VL  - 25
SP  - 141
EP  - 155
J2  - Adv. Enz. Reg.
LA  - en
KW  - Krueger
KW  - (a) Mechanism
ER  - 

TY  - JOUR
TI  - A noncovalent binding-translocation mechanism for site-specific CC-1065-DNA recognition
AU  - Gunz, Daniela
AU  - Naegeli, Hanspeter
T2  - Biochemical Pharmacology
AB  - The molecular strategy by which small organic compounds recognise specificDNA sequences is of primary importance for rational drug design.CC-1065 is a potent alkylatingagent that binds covalently to N3 of adenine and lies in the minor groove of double-stranded DNA. Its reaction with DNA occurs in a site-specific manner, with a preference for A" T-rich nucleotide sequences. In the present study, we developed a drug translocation assayto investigate the mechanism underlying this sequence selectivity.After exposureof plasmid DNA to saturating amounts of CC-1065, we observed that nearly 70% of plasmid-bound CC-1065 molecules formed stable, but noncovalent, complexes with DNA. These noncovalently bound drug molecules resisted purification by ethanol precipitation, dialysis, and sucrose gradient centrifugation, but retained the ability to translocate to DNA fragments containing a single high-affinity site for alkylation. This combination of noncovalent binding interactions and drug translocation provides a mechanism by which CC-1065 may locate specific alkylation sites in DNA. BIOCHEMPHA~aACOL52;3:447--453, 1996.
DA  - 1996/08//
PY  - 1996
DO  - 10.1016/0006-2952(96)00247-X
DP  - DOI.org (Crossref)
VL  - 52
IS  - 3
SP  - 447
EP  - 453
J2  - Biochem. Pharm.
LA  - en
SN  - 00062952
UR  - https://linkinghub.elsevier.com/retrieve/pii/000629529600247X
Y2  - 2021/12/05/19:11:59
KW  - (a) Mechanism
ER  - 

TY  - JOUR
TI  - Duocarmycins, new antitumor antibiotics produced by Streptomyces; Producing organisms and improved production.
AU  - Ichimura, Michio
AU  - Ogawa, Tatsuhiro
AU  - Katsumata, Shigeo
AU  - Takahashi, Kei-Ichi
AU  - Takahashi, Isami
AU  - Nakano, Hirofumi
T2  - The Journal of Antibiotics
DA  - 1991///
PY  - 1991
DO  - 10.7164/antibiotics.44.1045
DP  - DOI.org (Crossref)
VL  - 44
IS  - 10
SP  - 1045
EP  - 1053
J2  - J. Antibiot.
LA  - en
SN  - 0021-8820, 1881-1469
UR  - http://joi.jlc.jst.go.jp/JST.Journalarchive/antibiotics1968/44.1045?from=CrossRef
Y2  - 2021/12/05/19:12:02
KW  - J.Antibiotics
KW  - (a) Mechanism
ER  - 

TY  - JOUR
TI  - Formation and Repair of Antitumor Antibiotic CC-1065-Induced DNA Adducts in the Adenine Phosphoribosyltransferase and Amplified Dihydrofolate Reductase Genes of Chinese Hamster Ovary Cells
AU  - Tang, Moon Shong
AU  - Qian, Ming
AU  - Pao, Annie
T2  - Biochemistry
AB  - CC-1065 is a potent antitumor antibiotic which bonds to duplex DNA specifically; the biological effects of the drug are presumably the consequences of its DNA interactions. In order to investigate the factors which may affect drug-DNA bonding in cells, a method using a thermal-alkaline treatment to induce phosphodiester bond breakage at the drug-DNA bonding sites and Southern DNA transferhybridization to quantify drug-DNA bonding at defined sequences in drug-treated cultured mammalian cells was developed. We have found that in vivo, in cultured Chinese hamster ovary (CHO) cells, CC-1065 bonds twice as efficiently in the highly amplified dihydrofolate reductase (DHFR) gene domains as in the nonamplified adenine phosphoribosyltransferase (APRT) gene domain. However, in vitro, in purified CHO cellular DNA, CC-1065 bonds equally to both the DHFR and APRT genes. We observed a significant degree of “gene-specific” preferential repair for drug-DNA adducts in the amplified DHFR gene domains, and it appears that this “gene-specific” repair reflects “transcribed-strand specific” repair. These results suggest that DNA amplification may affect drug-DNA adduct formation and transcription may affect its repair.
DA  - 1994/03/01/
PY  - 1994
DO  - 10.1021/bi00175a048
DP  - DOI.org (Crossref)
VL  - 33
IS  - 9
SP  - 2726
EP  - 2732
J2  - Biochemistry
LA  - en
SN  - 0006-2960, 1520-4995
UR  - https://pubs.acs.org/doi/abs/10.1021/bi00175a048
Y2  - 2021/12/05/19:12:05
KW  - Biochemistry
KW  - (a) Mechanism
ER  - 

TY  - JOUR
TI  - Evidence for a common molecular basis for sequence recognition of N3-guanine and N3-adenine DNA adducts involving the covalent bonding reaction of (+)-CC-1065
AU  - Park, Hyun-Ju
T2  - Archives of Pharmacal Research
DA  - 2002/02//
PY  - 2002
DO  - 10.1007/BF02975255
DP  - DOI.org (Crossref)
VL  - 25
IS  - 1
SP  - 11
EP  - 24
J2  - Arch. Pharm. Res.
LA  - en
SN  - 0253-6269, 1976-3786
UR  - http://link.springer.com/10.1007/BF02975255
Y2  - 2021/12/05/19:12:10
KW  - (a) Mechanism
ER  - 

TY  - JOUR
TI  - Studies on the base pair binding specificity of CC-1065 to oligomer duplexes
AU  - Thériault, N.Y.
AU  - Krueger, W.C.
AU  - Prairie, M.D.
T2  - Chemico-Biological Interactions
DA  - 1988///
PY  - 1988
DO  - 10.1016/0009-2797(88)90054-3
DP  - DOI.org (Crossref)
VL  - 65
IS  - 2
SP  - 187
EP  - 201
J2  - Chem.-Biol. Int.
LA  - en
SN  - 00092797
UR  - https://linkinghub.elsevier.com/retrieve/pii/0009279788900543
Y2  - 2021/12/05/19:12:14
KW  - Krueger
KW  - (a) Mechanism
ER  - 

TY  - JOUR
TI  - Theoretical study of the sequence specificity in the covalent binding of the antitumor drug CC-1065 to DNA
AU  - Zakrzewska, Krystyna
AU  - Randrianarivelo, Mamizo
AU  - Pullman, Bernard
T2  - Nucleic Acids Research
AB  - A theoretical modelling is presented ot the covalent adducts of the antitumor agent CC-1065 with B-DNA. The optimal complexes are obtained by energy minimisation, taking into account full structure flexibility, including the flexible rings of the ligand and DNA. The binding preference of CC-1065 with respect to base sequence is studied. The results obtained elucidate the origin of the preference for two AT base pairs on the 5'side of the modified adenine. The modifications of the ONA structure upon ligand covalent binding are discussed.
DA  - 1987///
PY  - 1987
DO  - 10.1093/nar/15.14.5775
DP  - DOI.org (Crossref)
VL  - 15
IS  - 14
SP  - 5775
EP  - 5785
J2  - Nucl. Acid Res.
LA  - en
SN  - 0305-1048, 1362-4962
UR  - https://academic.oup.com/nar/article-lookup/doi/10.1093/nar/15.14.5775
Y2  - 2021/12/05/19:12:23
KW  - (a) Mechanism
ER  - 

TY  - JOUR
TI  - Recognition of DNA Adducts by Human Nucleotide Excision Repair
AU  - Gunz, Daniela
AU  - Hess, Martin T.
AU  - Naegeli, Hanspeter
T2  - Journal of Biological Chemistry
DA  - 1996/10//
PY  - 1996
DO  - 10.1074/jbc.271.41.25089
DP  - DOI.org (Crossref)
VL  - 271
IS  - 41
SP  - 25089
EP  - 25098
J2  - J. Biol. Chem.
LA  - en
SN  - 00219258
UR  - https://linkinghub.elsevier.com/retrieve/pii/S0021925819782611
Y2  - 2021/12/05/19:25:35
KW  - (a) Mechanism
ER  - 

TY  - JOUR
TI  - The reversible DNA-alkylating activity of duocarmycin and its analogues
AU  - Asai, Akira
AU  - Nagamura, Satoru
AU  - Saito, Hiromitsu
AU  - Takahashi, Isami
AU  - Nakano, Hirofumi
T2  - Nucleic Acids Research
AB  - Intact drugs with splrocyclopropylhexadlenone moieties can be regenerated from the covalent DNA adducts Induced by antitumor antibiotics duocarmycin (DUM) A, SA and some DUMA analogues In neutral aqueous solution. We detected the reversible nature of DUMs by determination of the antimicrobial activity and cytotoxiclty of DUM-DNA adducts. All of the adducts selectively Inhibited the growth of a sensitive strain of Bacillus but not that of the wild type strain, a property of parent DUM and its analogues. Most of the DNA adducts were also cytotoxic to HeLa S3. These results suggested that active drugs can be released from their covalent DNA adducts under these biological assay conditions. Regeneration of intact drugs was quantitatively analyzed by HPLC and the amount of free drug released from DNA adducts revealed that the rate and efficiency of this reversal were dependent on structural variables among the drugs. The differences In rates of reversibility were correlated with the biological activity of DUMs. The effect of pH, temperature and salt concentration on the regeneration of drugs from their DNA adducts suggest a catalytic role of double-helical DNA on the reversal pathway.
DA  - 1994///
PY  - 1994
DO  - 10.1093/nar/22.1.88
DP  - DOI.org (Crossref)
VL  - 22
IS  - 1
SP  - 88
EP  - 93
J2  - Nucl. Acid Res.
LA  - en
SN  - 0305-1048, 1362-4962
UR  - https://academic.oup.com/nar/article-lookup/doi/10.1093/nar/22.1.88
Y2  - 2021/12/05/19:25:42
KW  - Saito
KW  - (a) Mechanism
ER  - 

TY  - JOUR
TI  - Characterization of a Duocarmycin-DNA Adduct-recognizing Protein in Cancer Cells
AU  - Asai, Akira
AU  - Yano, Keiichi
AU  - Mizukami, Tamio
AU  - Nakano, Hirofumi
T2  - Cancer Research
AB  - Duocarmycins have been reported to derive their potent antitumor activity through a sequence-selective minor groove alkylation of N3 adenine in double-stranded DNA. We have used gel mobility shift assays to detect proteins that bind to DNA treated in vitro with duocarmycin SA and identified a protein, named duocarmycin-DNA adduct recognizing protein (DARP), which binds with increased affinity to duocarmycindamaged DNA. Examination with partially purified DARP revealed that the protein recognized not only the DNA adduct of structurally related drug, CC-1065, but unexpectedly, the protein also recognized the DNA adduct of another chemotype of minor groove binder, anthramycin. These results demonstrate that DARP recognizes the structural alteration of DNA induced by these potent DNA-alkylating drugs, suggesting the possibility that the protein might modulate the antitumor activity of these drugs.
DA  - 1999///
PY  - 1999
DO  - PMID 10554008
DP  - Zotero
VL  - 59
SP  - 5417
EP  - 5420
J2  - Cancer Res.
LA  - en
SN  - 0008-5472
KW  - Cancer Res.
KW  - (a) Mechanism
ER  - 

TY  - JOUR
TI  - A Novel Property of Duocarmycin and Its Analogs for Covalent Reaction with DNA
AU  - Asai, Akira
AU  - Nagamura, Satoru
AU  - Saito, Hiromitsu
T2  - Journal of the American Chemical Society
AB  - For understanding the mechanism of action of antitumor agents and designing new drugs, the DNA alkylating property of duocarmycin (DUM) and its analogues was examined. The thermal depurination products of calf thymus DNA covalently bonded to DUMA were revealed to be not only the DUMA-N3 adenine adduct but also unexpectedly the DUMA-N3 guanine adduct. In addition DUMSA and synthetic analogues, 1 and 2 with higher solvolytic stability, reacted more selectively with N 3 adenine than DUMA did. The correlation between electrophilicity of the cyclopropane subunit in the molecule and selectivity to adenine was observed. KW-2189, the synthetic derivative of 1 which has improved in vivo antitumor activity, was designed as a prodrug requiring enzymatic hydrolysis of the carbamoyl moiety, followed by regeneration of 1. Surprisingly we discovered that KW-2189 itself alkylated DNA covalently without release of the carbamoyl moiety. For the mechanism of DNA alkylation by KW-2189, a novel alkylating reaction via the formation of an iminium intermediate 18 without loss of the carbamoyl moiety was proposed.
DA  - 1994/05//
PY  - 1994
DO  - 10.1021/ja00089a004
DP  - DOI.org (Crossref)
VL  - 116
IS  - 10
SP  - 4171
EP  - 4177
J2  - J. Am. Chem. Soc.
LA  - en
SN  - 0002-7863, 1520-5126
UR  - https://pubs.acs.org/doi/abs/10.1021/ja00089a004
Y2  - 2021/12/05/19:25:56
KW  - Saito
KW  - JACS
KW  - (a) Mechanism
ER  - 

TY  - JOUR
TI  - Modulation of Sequence Specificity of Duocarmycin-Dependent DNA Alkylation by Pyrrole−Imidazole Triamides
AU  - Fujiwara, Tsuyoshi
AU  - Tao, Zhi-Fu
AU  - Ozeki, Yohei
AU  - Saito, Isao
AU  - Wang, H.-J.
AU  - Lee, Moses
AU  - Sugiyama, Hiroshi
T2  - Journal of the American Chemical Society
DA  - 1999/08/01/
PY  - 1999
DO  - 10.1021/ja991331i
DP  - DOI.org (Crossref)
VL  - 121
IS  - 33
SP  - 7706
EP  - 7707
J2  - J. Am. Chem. Soc.
LA  - en
SN  - 0002-7863, 1520-5126
UR  - https://pubs.acs.org/doi/10.1021/ja991331i
Y2  - 2021/12/05/19:26:03
KW  - JACS
KW  - Sugiyama
KW  - Lee
KW  - (a) Mechanism
ER  - 

TY  - JOUR
TI  - A radical S-adenosyl-L-methionine enzyme and a methyltransferase catalyze cyclopropane formation in natural product biosynthesis
AU  - Jin, Wen-Bing
AU  - Wu, Sheng
AU  - Jian, Xiao-Hong
AU  - Yuan, Hua
AU  - Tang, Gong-Li
T2  - Nature Communications
DA  - 2018/12//
PY  - 2018
DO  - 10.1038/s41467-018-05217-1
DP  - DOI.org (Crossref)
VL  - 9
IS  - 1
SP  - 2771
J2  - Nat. Comm.
LA  - en
SN  - 2041-1723
UR  - http://www.nature.com/articles/s41467-018-05217-1
Y2  - 2021/12/05/19:26:09
KW  - (a) Mechanism
ER  - 

TY  - JOUR
TI  - GyrI-like proteins catalyze cyclopropanoid hydrolysis to confer cellular protection
AU  - Yuan, Hua
AU  - Zhang, Jinru
AU  - Cai, Yujuan
AU  - Wu, Sheng
AU  - Yang, Kui
AU  - Chan, H. C. Stephen
AU  - Huang, Wei
AU  - Jin, Wen-Bing
AU  - Li, Yan
AU  - Yin, Yue
AU  - Igarashi, Yasuhiro
AU  - Yuan, Shuguang
AU  - Zhou, Jiahai
AU  - Tang, Gong-Li
T2  - Nature Communications
DA  - 2017/12//
PY  - 2017
DO  - 10.1038/s41467-017-01508-1
DP  - DOI.org (Crossref)
VL  - 8
IS  - 1
SP  - 1485
J2  - Nat. Comm.
LA  - en
SN  - 2041-1723
UR  - http://www.nature.com/articles/s41467-017-01508-1
Y2  - 2021/12/05/19:26:19
KW  - (a) Mechanism
ER  - 

TY  - JOUR
TI  - Distamycin A enhances the cytotoxicity of duocarmycin A and suppresses duocarmycin A-induced apoptosis in human lung carcinoma cells
AU  - Hirota, Mikako
AU  - Fujiwara, Tsuyoshi
AU  - Mineshita, Satoru
AU  - Sugiyama, Hiroshi
AU  - Teraoka, Hirobumi
T2  - The International Journal of Biochemistry & Cell Biology
AB  - Duocarmycin A (Duo), which is one of well-known antitumor antibiotics, efﬁciently alkylates adenine N3 at the 3 end of AT-rich sequences in the DNA. The addition of a minor groove binder, distamycin A (Dist), not only accerelates the reactivity of Duo with oligonucleotide duplex but also switches the DNA-alkylation site to guanine in GC-rich sequences. Here we examined cytotoxic effect of Duo in the coexistence of Dist using human lung carcinoma (HLC-2) cells. The cytotoxicity of Duo to HLC-2 cells was enhanced 10 times by the addition of 0.5 ␮g/ml Dist, which was much lower than the IC50 value of 16 ␮g/ml. Addition of Duo alone to HLC-2 cells resulted in typically apoptotic changes, including chromatin condensation, sub-G1 accumulation in DNA histogram pattern, and decrease in procaspase-3 and 9 levels. Interestingly, these apoptotic characteristics in Duo-treated cells were suppressed by the addition of 0.5 ␮g/ml Dist, and the G2/M population in the cell cycle progression of HLC-2 cells was largely unchanged in the coexistence of Dist along with the extremely low accumulation of p53 and higher induction of p21. In contrast, the treatment of HLC-2 cells with Dist (16 ␮g/ml) alone was observed to induce the accumulation of p53 and cell cycle arrest at the G1 phase. These results indicate that Dist suppresses apoptosis induced by Duo as well as enhances Duo-induced cytotoxicity in living cells, and may contribute to chemotherapy for tumors resistant to inducing apoptotic cell death.
DA  - 2007/01//
PY  - 2007
DO  - 10.1016/j.biocel.2007.01.019
DP  - DOI.org (Crossref)
VL  - 39
IS  - 5
SP  - 988
EP  - 996
J2  - Int. J. Biochem. Cell Biol.
LA  - en
SN  - 13572725
UR  - https://linkinghub.elsevier.com/retrieve/pii/S1357272507000398
Y2  - 2021/12/05/19:26:22
KW  - Sugiyama
KW  - (a) Mechanism
ER  - 

TY  - JOUR
TI  - The Cytotoxicity of Duocarmycin Analogues is Mediated through Alkylation of DNA, not Aldehyde Dehydrogenase 1: A Comment
AU  - Tercel, Moana
AU  - McManaway, Sarah P.
AU  - Leung, Euphemia
AU  - Liyanage, H. D. Sarath
AU  - Lu, Guo-Liang
AU  - Pruijn, Frederik B.
T2  - Angewandte Chemie International Edition
DA  - 2013/05/17/
PY  - 2013
DO  - 10.1002/anie.201208373
DP  - DOI.org (Crossref)
VL  - 52
IS  - 21
SP  - 5442
EP  - 5446
J2  - Angew. Chem. Int. Ed.
LA  - en
SN  - 14337851
ST  - The Cytotoxicity of Duocarmycin Analogues is Mediated through Alkylation of DNA, not Aldehyde Dehydrogenase 1
UR  - https://onlinelibrary.wiley.com/doi/10.1002/anie.201208373
Y2  - 2021/12/05/19:26:26
KW  - ANIE
KW  - Tercel
KW  - (a) Mechanism
ER  - 

TY  - JOUR
TI  - Resistance of CHO cells expressing P-glycoprotein to cyclopropylpyrroloindole (CPI) alkylating agents
AU  - Zsido, Tünde J.
AU  - Beerman, Terry A.
AU  - Meegan, Roberta L.
AU  - Woynarowski, Jan M.
AU  - Baker, Raymond M.
T2  - Biochemical Pharmacology
AB  - Several new antitumor agents belonging to the class of minor groove binders that are able to form covalent bonds with DNA via a cyclopropylpyrroloindole (CPI) group are susceptible to a multidrug resistance (MDR) phenotype in Chinese hamster ovary (CHO) cells. The multidrug resistant CCHR-C5 cell line was 16-, 23- and 13-fold more resistant to the analogs U-73,975, U-77,779 and U80,244, respectively, although its cytotoxic response to the parent compound CC-1065 was similar to the response of the drug-sensitive wild-type ceils (AuxB1). For a sequence of MDR cell lines showing increasing expression of P-glycoprotein (Pgp) there were corresponding increments in the level of resistance to U-73,975, arguing that Pgp is the key determinant in resistance of the MDR cells to CPI agents. MDR ceils treated with U-73,975 showed diminished generation of covalent adducts on DNA as well as increased resistance to cytotoxicity.
DA  - 1992/04//
PY  - 1992
DO  - 10.1016/0006-2952(92)90715-U
DP  - DOI.org (Crossref)
VL  - 43
IS  - 8
SP  - 1817
EP  - 1822
J2  - Biochem. Pharm.
LA  - en
SN  - 00062952
UR  - https://linkinghub.elsevier.com/retrieve/pii/000629529290715U
Y2  - 2021/12/05/19:26:31
KW  - (a) Mechanism
ER  - 

TY  - JOUR
TI  - Effects of Minor Groove Binding Drugs on the Interaction of TATA Box Binding Protein and TFIIA with DNA
AU  - Chiang, Shu-Yuan
AU  - Welch, John
AU  - Rauscher, Frank J.
AU  - Beerman, Terry A.
T2  - Biochemistry
AB  - TBP (TATA box binding protein), a general transcription factor required for proper initiation of gene expression by RNA polymerase II, and minor groove binding drugs (MGBs) both interact with DNA within the minor groove at AT sites. This study has evaluated MGBs as inhibitors of DNA/TBP complex formation by gel mobility shift assays. Our results demonstrate that reversible MGBs (DAPI, distamycin A, Hoechst 33258, and netropsin) are effective inhibitors of the formation of DNA/TBP complex and that distamycin A is the most potent (0.16 mM inhibits TBP complex formation by 50%). CC-1065, a drug that covalently binds to DNA in the minor groove, is even more active than distamycin A (0.00085 pM inhibits TBP complex formation by 50%). Significantly more CC-1065 (0.009 pM) is required to break up preformed DNA/TBP complex compared to the drug concentration needed to prevent complex formation. In comparison, the order of drug addition has little influence on the ability of reversible MGBs to disrupt DNA/TBP complex. In the presence of TFIIA, a factor that enhances TBP association with DNA, greater drug concentrations (distamycin A and CC-1065, respectively) are needed to disrupt a preformed complex of DNA/TBP/TFIIA. In comparison to MGBs, drugs capable of binding to DNA by intercalation are generally weaker at blocking TBP complex formation except for hedamycin, which can intercalate and irreversibly bind to DNA and is as effective as reversible MGBs.
DA  - 1994/06/01/
PY  - 1994
DO  - 10.1021/bi00189a003
DP  - DOI.org (Crossref)
VL  - 33
IS  - 23
SP  - 7033
EP  - 7040
J2  - Biochemistry
LA  - en
SN  - 0006-2960, 1520-4995
UR  - https://pubs.acs.org/doi/abs/10.1021/bi00189a003
Y2  - 2021/12/05/19:26:35
KW  - Biochemistry
KW  - (a) Mechanism
ER  - 

TY  - JOUR
TI  - A Demonstration of the intrinsic Importance of stabilizing hydrophobic binding and non-covalent Van-Der-Waals contacts dominant in the non-covalent CC-1065/DNA binding
AU  - Boger, Dale L.
AU  - Invergo, Benedict J.
AU  - Coleman, Robert S.
AU  - Zarrinmayeh, H.
AU  - Kitos, Paul A.
AU  - Thompson, Sandra C.
AU  - Leong, Terence
AU  - McLaughlin, Larry
T2  - Chemico-Biological Interactions
DA  - 1990///
PY  - 1990
DO  - 10.1016/0009-2797(90)90107-x
DP  - Zotero
VL  - 73
SP  - 29
EP  - 52
J2  - Chem.-Biol. Int.
LA  - en
UR  - https://www-sciencedirect-com.emedien.ub.uni-muenchen.de/science/article/pii/000927979090107X?via%3Dihub
KW  - Boger
KW  - (a) Mechanism
ER  - 

TY  - JOUR
TI  - Isolation and characterization of the duocarmycin-adenine DNA adduct
AU  - Boger, Dale L.
AU  - Ishizaki, Takayoshi
AU  - Zarrinmayeh, Hamideh
T2  - Journal of the American Chemical Society
AB  - The isolation and full characterization of the duocarmycin-adenine adduct 7 derived from the duocarmycin alkylation of calf thymus DNA is detailed.
DA  - 1991/08//
PY  - 1991
DO  - 10.1021/ja00017a042
DP  - DOI.org (Crossref)
VL  - 113
IS  - 17
SP  - 6645
EP  - 6649
J2  - J. Am. Chem. Soc.
LA  - en
SN  - 0002-7863, 1520-5126
UR  - https://pubs.acs.org/doi/abs/10.1021/ja00017a042
Y2  - 2021/12/05/19:26:45
KW  - Boger
KW  - JACS
KW  - (a) Mechanism
ER  - 

TY  - JOUR
TI  - Demonstration of a pronounced effect of noncovalent binding selectivity on the (+)-CC-1065 DNA alkylation and identification of the pharmacophore of the alkylation subunit.
AU  - Boger, D. L.
AU  - Zarrinmayeh, H.
AU  - Munk, S. A.
AU  - Kitos, P. A.
AU  - Suntornwat, O.
T2  - Proceedings of the National Academy of Sciences
AB  - Studies on the structural origin of the DNA alkylation selectivity of the antitumor antibiotic (+)-CC-1065 are detailed. The sites of alkylation of double-stranded DNA were examined for simple derivatives of 7-methyl-1,2,8,8atetrahydrocycloprop[1,2.c]pyrrolo[3,2-e]mol-4(5H)-one (CPI), (+)-CC-1065, and agents incorporating the parent 1,2,7,7atetrahydrocycloprop[l,2-clindol4-one (CI) left-hand subunit. The CI subunit of the agents is a much more reactive alkylating agent than the natural CPI alkylation subunit of CC-1065. Consequently, simple derivatives of CI were found to alkylate double-stranded DNA under milder conditions than were simple derivatives of CPI, and the marked similarities in the CI and CPI DNA alkylation profiles illustrate that CI represents the minimum pharmacophore of CPI. Comparisons of the DNA alkylation profiles of (+)-N-butyloxycarbonyl-CPI, (+)-N-aetyl-CPI, and (+)-CC-1065 revealed distinctions in the CPI and (+)-CC-1065 sites of alkylation, whereas the incorporation of the reactive CI electrophile into an analog of CC-1065 (CI-CDPI2) (CDPI, N3carbamoyl-1,2-dihydro-3H-pyrrolo[3,2-elindole-7-carboxylic acid) provided an agent that possesses the characteristic CC-1065 DNA alkylation profile (site selectivity and relative site intensity). These observations suggest that the noncovalent binding selectivity of the agents may restrict the number of available DNA alkylation sites and play a productive role in controlling the sequence-selective alkylation by effectively delivering the electrophile to A+T-rich minor groove regons of DNA possessing accessible adenine N-3 alkylation sites. In turn, the noncovalent binding selectivity may be derived from preferential binding within the narrower, sterically more accessible A+T-rich minor groove of double-stranded DNA.
DA  - 1991/02/15/
PY  - 1991
DO  - 10.1073/pnas.88.4.1431
DP  - DOI.org (Crossref)
VL  - 88
IS  - 4
SP  - 1431
EP  - 1435
J2  - Proc. Natl. Acad. Sci. USA
LA  - en
SN  - 0027-8424, 1091-6490
UR  - http://www.pnas.org/cgi/doi/10.1073/pnas.88.4.1431
Y2  - 2021/12/05/19:26:57
KW  - Boger
KW  - (a) Mechanism
ER  - 

TY  - JOUR
TI  - DNA Alkylation Properties of the Duocarmycins: (+)-Duocarmycin A, Epi-(+)-Duocarmycin A, Ent-(-)-Duocarmycin A and E&Ent-(-)-Duocarmycin A
AU  - Boger, Dale L.
AU  - Yun, Weiya
AU  - Terashima, Shiro
AU  - Fukuda, Yasumichi
AU  - Nakatani, Kazuhiko
AU  - Kitos, Paul A.
AU  - Jin, Qing
T2  - Bioorganic & Medicinal Chemistry Letters
AB  - A study of the comparative in vitro cytotoxic activity and DNA alkylation properties of both enantiomers of the two diastereomers of (+)-duocannycin A are detailed. The DNA alkylation efficiency and in vitro cytotoxic potency of the natural enantiomers ((+)-duocannycin A > epi-(+)-duocarmycin A, 3-8x) exceed those of the unnatural enantiomers (ent-(-)-duocarmycin A, epi,ent-(-)-duocarmycin A) by at least 100x.
DA  - 1992///
PY  - 1992
DO  - 10.1016/S0960-894X(00)80407-2
DP  - Zotero
VL  - 2
IS  - 7
SP  - 759
EP  - 765
J2  - Bioorg. Med. Chem. Lett.
LA  - en
KW  - Boger
KW  - BMCL
KW  - Terashima
KW  - (a) Mechanism
ER  - 

TY  - JOUR
TI  - DNA alkylation properties of enhanced functional analogs of CC-1065 incorporating the 1,2,9,9a-tetrahydrocyclopropa[1,2-c]benz[1,2-e]indol-4-one (CBI) alkylation subunit
AU  - Boger, Dale L.
AU  - Munk, Stephen A.
T2  - Journal of the American Chemical Society
AB  - Full details of a study of the DNA alkylation properties of analogs of (+)-CC-1065 possessing the 1,2,9,9atetrahydrocyclopropa [ 1,2-c] benz[ 1,2-e]indol-4-one (CBI) alkylation subunit are described. Both enantiomers of A'-BOC-CBI, a simple derivative of the alkylation subunit, exhibit an identical profile of DNA alkylation that is not distinguishable from that of (+)-A-BOC-CPI, the authentic alkylation subunit of (+)-CC-1065. In addition, the intensity of DNA alkylation as judged by the concentration of agent required for SV40 DNA fragment alkylation was determined to follow the following order: (+)-A-BOC-CBI > (-)-JV-BOC-CBI (ca. 5-10X) and (+)-A-BOC-CBI > (+)-A-BOC-CPI (ca. 3-6X). A total of 40-45% of the adenines in the double-stranded DNA examined were found to be alkylated over a 10-fold agent concentration range. With three exceptions, the alkylation was found to occur at adenine flanked by a single 5' A or T base with a preference for 5'-d(AA)-3' > 5'-d(TA)-3'. In contrast, (+)-CBI-CDPI2 was found to alkylate DNA in a more selective fashion, and a total of 20-25% of the adenines were alkylated over a 1000-10000-fold agent concentration range. The DNA alkylation was found to proceed with greater intensity (ca. 10000X) and with a readily distinguishable profile of selectivity in which the adenine N-3 alkylation site proved to be flanked by two 5' A or T bases: 5'-d(AA/0-3' > 5'-d(TL4)-3' > 5'-d(TAA)-3' > 5'-d(ATA)-3'. With (+)-CBI-CDPI2 there proved to be a strong preference for the fourth 5' base to be A or T, 5'-d(A/TXX/4)-3' > 5'-d(G/CXX/0-3', a weaker preference for the fifth 5' base to be A or T, 5'-d(A/TXXX/l)-3' > 5'-d(G/CXXXA)-3', and a weak preference for the 3' base preceding the alkylation site to be a purine base, 5'-d(NNXXAPu)-3' > 5'-(NNXXAPy)-3' where X = A or T. Potentially contributing to their enhanced cytotoxic potency, the CBI-based agents were found to alkylate DNA with a greater intensity and a faster relative rate than the corresponding CPI-based agent (e.g. k((+)-CBI-indole2)/ &((-l-)-CPI-indole2) = 14). A discussion of the potential origin of the alkylation selectivity and the origin of the distinctions in the CBI and CPl-based agents is provided.
DA  - 1992/07//
PY  - 1992
DO  - 10.1021/ja00040a001
DP  - DOI.org (Crossref)
VL  - 114
IS  - 14
SP  - 5487
EP  - 5496
J2  - J. Am. Chem. Soc.
LA  - en
SN  - 0002-7863, 1520-5126
UR  - https://pubs.acs.org/doi/abs/10.1021/ja00040a001
Y2  - 2021/12/05/19:27:05
KW  - Boger
KW  - JACS
KW  - (a) Mechanism
ER  - 

TY  - JOUR
TI  - Reversibility of the duocarmycin A and SA DNA alkylation reaction
AU  - Boger, Dale L.
AU  - Yun, Weiya
T2  - Journal of the American Chemical Society
DA  - 1993/10//
PY  - 1993
DO  - 10.1021/ja00074a093
DP  - DOI.org (Crossref)
VL  - 115
IS  - 21
SP  - 9872
EP  - 9873
J2  - J. Am. Chem. Soc.
LA  - en
SN  - 0002-7863, 1520-5126
UR  - https://pubs.acs.org/doi/abs/10.1021/ja00074a093
Y2  - 2021/12/05/19:27:11
KW  - Boger
KW  - JACS
KW  - (a) Mechanism
ER  - 

TY  - JOUR
TI  - Induction of endonucleolytic DNA fragmentation and apoptosis by the duocarmycins
AU  - Wrasidlo, W.
AU  - Johnson, Douglas S.
AU  - Boger, Dale L.
T2  - Bioorganic & Medicinal Chemistry Letters
AB  - The duocarmycins are exceptionally potent, naturally occurring antitumor antibiotics related to (+)CC-1065. Short term exposure (l-4 h) of Molt-4 or L-1210 cells to the agents produced intemucleosomal DNA fragmentation in approximately 200 base-pair multiples and at dose levels as low as 100 pM produced morphological changes characteristic of programmed cell death. These results were associated with strong inhibition of suspension culture growth and clonogenic survival suggesting that at physiologically relevant concentrations the agents induced cell death by a target cell activated pathway. Presumably, this is the consequence of the sequence selective alkylation of DNA by the duocarmycins potentially at internucleosomal sites, followed by intracellular signalling with activation of endonucleases, to trigger the apoptotic cell death mechanism.
DA  - 1994/02//
PY  - 1994
DO  - 10.1016/S0960-894X(01)80168-2
DP  - DOI.org (Crossref)
VL  - 4
IS  - 4
SP  - 631
EP  - 636
J2  - Bioorg. Med. Chem. Lett.
LA  - en
SN  - 0960894X
UR  - https://linkinghub.elsevier.com/retrieve/pii/S0960894X01801682
Y2  - 2021/12/05/19:27:16
KW  - Boger
KW  - BMCL
KW  - (a) Mechanism
ER  - 

TY  - JOUR
TI  - Molecular Basis for Sequence Selective DNA Alkylation by (+)- and ent-(-)-CC-l065 and Related Agents: Alkylation Site Models that Accommodate the Offset AT-rich Adenine N3 Alkylation Selectivity
AU  - Boger, Dale L.
AU  - Johnson, Douglas S.
AU  - Yun, Weiya
AU  - Tarby, Christine M.
T2  - Bioorganic & Medicinal Chemistry
DA  - 1994///
PY  - 1994
DO  - 10.1016/s0968-0896(00)82007-6
DP  - Zotero
VL  - 2
IS  - 2
SP  - 115
EP  - 135
J2  - Bioorg. Med. Chem.
LA  - en
KW  - Boger
KW  - BMC
KW  - (a) Mechanism
ER  - 

TY  - JOUR
TI  - (+)- and ent-(-)-Duocarmycin SA and (+)- and ent-(-)-N-Boc-DSA DNA Alkylation Properties. Alkylation Site Models That Accommodate the Offset AT-Rich Adenine N3 Alkylation Selectivity of the Enantiomeric Agents
AU  - Boger, Dale L.
AU  - Johnson, Douglas S.
AU  - Yun, Weiya
T2  - Journal of the American Chemical Society
AB  - A detailed study of the DNA alkylation properties of (+)-duocarmycin SA, ent-(~)-duocarmycin SA, and (+)- and ent-(-)-N-BOC-DSA (2) is described, and the development of a model that accommodates the offset AT-rich adenine N3 alkylation selectivity of the enantiomeric agents is presented.
DA  - 1994/03//
PY  - 1994
DO  - 10.1021/ja00084a004
DP  - DOI.org (Crossref)
VL  - 116
IS  - 5
SP  - 1635
EP  - 1656
J2  - J. Am. Chem. Soc.
LA  - en
SN  - 0002-7863, 1520-5126
UR  - https://pubs.acs.org/doi/abs/10.1021/ja00084a004
Y2  - 2021/12/05/19:27:27
KW  - Boger
KW  - JACS
KW  - (a) Mechanism
ER  - 

TY  - JOUR
TI  - CC-1065 CBI analogs: An example of enhancement of DNA alkylation efficiency through introduction of stabilizing electrostatic interactions
AU  - Boger, Dale L.
AU  - Yun, Weiya
AU  - Han, Nianhe
AU  - Johnson, Douglas S.
T2  - Bioorganic & Medicinal Chemistry
AB  - The three trimethylammonium salts 3-5 proved to be 100 times more efficient at alkylating DNA than 2 and exhibited DNA alkylation efficiencies identical to that of (+)--CC-1065 (1). In addition, the agents 3 and 4 exhibited DNA alkylation selectivities identical to that of 2. This may be attributed to spatially well-defined stabilizing electrostatic interactions between the positively charged trimethylammonium salt lying on the peripheral face of the agents and the bracketing, negatively charged phosphates located in the DNA backbone that enhance the DNA noncovalent binding affinity without affecting binding or alkylation selectivity. The agent 5 exhibited an altered and more discriminating AT-rich adenine N3 alkylation selectivity than 2-4 that may be attributed to the groove placement of the large trimethylammonium salt.
DA  - 1995/06//
PY  - 1995
DO  - 10.1016/0968-0896(95)00048-L
DP  - DOI.org (Crossref)
VL  - 3
IS  - 6
SP  - 611
EP  - 621
J2  - Bioorg. Med. Chem.
LA  - en
SN  - 09680896
ST  - CC-1065 CBI analogs
UR  - https://linkinghub.elsevier.com/retrieve/pii/096808969500048L
Y2  - 2021/12/05/19:27:38
KW  - Boger
KW  - BMC
KW  - (a) Mechanism
ER  - 

TY  - JOUR
TI  - Second Definitive Test of Proposed Models for the Origin of the CC-1065 and Duocarmycin DNA Alkylation Selectivity
AU  - Boger, Dale L.
AU  - Johnson, Douglas S.
T2  - Journal of the American Chemical Society
DA  - 1995/02//
PY  - 1995
DO  - 10.1021/ja00109a035
DP  - DOI.org (Crossref)
VL  - 117
IS  - 4
SP  - 1443
EP  - 1444
J2  - J. Am. Chem. Soc.
LA  - en
SN  - 0002-7863, 1520-5126
UR  - https://pubs.acs.org/doi/abs/10.1021/ja00109a035
Y2  - 2021/12/05/19:27:44
KW  - Boger
KW  - JACS
KW  - (a) Mechanism
ER  - 

TY  - JOUR
TI  - DNA Alkylation Properties of CC-1065 and Duocarmycin Analogs Incorporating the 2,3,10,10a-Tetrahydrocyclopropa[d]benzo[f]quinol-5-one Alkylation Subunit: Identification of Subtle Structural Features That Contribute to the Regioselectivity of the Adenine N3 Alkylation Reaction
AU  - Boger, Dale L.
AU  - Mesini, Philippe
T2  - Journal of the American Chemical Society
AB  - The DNA alkylation properties of (—)- and enr-(+)-CBQ-TMI and (—)- and enf-(+)-(V-BOC-CBQ, analogs of the duocarmycins incorporating the reactive 2,3,10,10a-tetrahydrocyclopropa[£f]benzo[/]quinol-5-one (CBQ) alkylation subunit, are detailed. The agents were found to alkylate the same sites as the corresponding enantiomers incorporating the DSA, DA, CPI, CBI, or Cl alkylation subunit. Consistent with their reactivity, they exhibited less selectivity among the available alkylation sites and alkylated DNA with a lower efficiency. Importantly, only adducts derived from adenine N3 addition to the least substituted cyclopropane carbon were detected under the relevant conditions of limiting agent. The adenine N3 adduct obtained by thermal depurination was isolated, quantitated, characterized, and shown to be derived from addition to the least substituted cyclopropane carbon of CBQ-TMI. Since the CBQ-based agents exhibit nonselective solvolysis regioselectivity with cleavage of both the normal external C9b—CIO and the abnormal internal C9b—ClOa cyclopropane bonds, the observations suggest that the clean regiochemical course of the characteristic adenine N3 DNA alkylation reaction may benefit from not only the stereoelectronic control but additional features that complement the normally observed regioselectivity as well. These potentially include preferential adoption of binding orientations that favor the normal adenine N3 addition (proximity effects), and destabilizing torsional strain and steric interactions that accompany the abnormal adenine N3 nucleophilic addition, as well as a potential binding induced conformational change in CBQ which imposes a stereoelectronic preference for adenine N3 addition to the least substituted cyclopropane carbon.
DA  - 1995/11//
PY  - 1995
DO  - 10.1021/ja00152a004
DP  - DOI.org (Crossref)
VL  - 117
IS  - 47
SP  - 11647
EP  - 11655
J2  - J. Am. Chem. Soc.
LA  - en
SN  - 0002-7863, 1520-5126
ST  - DNA Alkylation Properties of CC-1065 and Duocarmycin Analogs Incorporating the 2,3,10,10a-Tetrahydrocyclopropa[d]benzo[f]quinol-5-one Alkylation Subunit
UR  - https://pubs.acs.org/doi/abs/10.1021/ja00152a004
Y2  - 2021/12/05/19:28:02
KW  - Boger
KW  - JACS
KW  - (a) Mechanism
ER  - 

TY  - JOUR
TI  - CC-1065 and the Duocarmycins: Understanding their Biological Function through Mechanistic Studies
AU  - Boger, Dale L.
AU  - Johnson, Douglas S.
T2  - Angewandte Chemie International Edition
DA  - 1996/07//
PY  - 1996
DO  - 10.1002/anie.199614381
DP  - DOI.org (Crossref)
VL  - 35
IS  - 1314
SP  - 1438
EP  - 1474
J2  - Angew. Chem. Int. Ed.
LA  - en
SN  - 0570-0833, 1521-3773
ST  - CC-1065 and the Duocarmycins
UR  - https://onlinelibrary.wiley.com/doi/10.1002/anie.199614381
Y2  - 2021/12/05/19:28:08
KW  - Boger
KW  - ANIE
KW  - (a) Mechanism
ER  - 

TY  - JOUR
TI  - A comparative study of the solvolysis reactivity, regioselectivity, and stereochemistry of the duocarmycin a and sa alkylation subunits
AU  - Boger, Dale L.
AU  - Goldberg, Joel
AU  - McKie, Jeffrey A.
T2  - Bioorganic & Medicinal Chemistry Letters
AB  - The comparative solvolysis reactivity, rcgioselectivity, and stereochemistry of N-BOC-DSA (4) and NBOC-DA (5), simple derivatives of the DNA alkylation subunits of duocarmycin SA and A, are detailed. Most important of the observations is the substantially greater reactivity of 5 versus 4 (16x), the modest regioselectivity of both 4 (6.5--4:1) and 5 (1.5:1), and the establishment that the abnormal ring expansion solvolysis proceeds by SN2 addition to the activated cyclopropane with clean inversion of the reacting center stereochemistry.
DA  - 1996/08//
PY  - 1996
DO  - 10.1016/0960-894X(96)00346-0
DP  - DOI.org (Crossref)
VL  - 6
IS  - 16
SP  - 1955
EP  - 1960
J2  - Bioorg. Med. Chem. Lett.
LA  - en
SN  - 0960894X
UR  - https://linkinghub.elsevier.com/retrieve/pii/0960894X96003460
Y2  - 2021/12/05/19:28:12
KW  - Boger
KW  - BMCL
KW  - (a) Mechanism
ER  - 

TY  - JOUR
TI  - Demonstration and Definition of the Noncovalent Binding Selectivity of Agents Related to CC-1065 by an Affinity Cleavage Agent: Noncovalent Binding Coincidental with Alkylation
AU  - Boger, Dale L.
AU  - Zhou, Jiacheng
AU  - Cai, Hui
T2  - Bioorganic & Medicinal Chemistry
DA  - 1996///
PY  - 1996
DO  - 10.1016/0968-0896(96)00073-9
DP  - Zotero
VL  - 4
IS  - 6
SP  - 859
EP  - 867
J2  - Bioorg. Med. Chem.
LA  - en
KW  - Boger
KW  - BMC
KW  - (a) Mechanism
ER  - 

TY  - JOUR
TI  - pH Dependence of the rate of DNA alkylation for (+)-duocarmycin SA and (+)-CCBI-TMI
AU  - Boger, Dale L.
AU  - Boyce, Christopher W.
AU  - Johnson, Douglas S.
T2  - Bioorganic & Medicinal Chemistry Letters
AB  - A study of the DNA alkylation rate pH dependence with the establishment of pseudo first-order rate constants for 1 and 3 at a single high affinity site in w794 DNA is detailed. This dependence proved to be remarkably small with the rates increasing only 1.89x and 2.5x, respectively, over 2 pH units (pH 6-8).
DA  - 1997/01//
PY  - 1997
DO  - 10.1016/S0960-894X(96)00605-1
DP  - DOI.org (Crossref)
VL  - 7
IS  - 2
SP  - 233
EP  - 238
J2  - Bioorg. Med. Chem. Lett.
LA  - en
SN  - 0960894X
UR  - https://linkinghub.elsevier.com/retrieve/pii/S0960894X96006051
Y2  - 2021/12/05/19:28:20
KW  - Boger
KW  - BMCL
KW  - (a) Mechanism
ER  - 

TY  - JOUR
TI  - Catalysis of the CC-1065 and duocarmycin DNA alkylation reaction: DNA binding induced conformational change in the agent results in activation
AU  - Boger, Dale L.
AU  - Garbaccio, Robert M.
T2  - Bioorganic & Medicinal Chemistry
AB  - A number of indirect observations are summarized that suggest the rate acceleration for the CC-1065 and duocarmycin DNA alkylation reaction is derived in part from a DNA binding-induced conformational change in the agents which substantially increases their inherent reactivity. This ground-state destabilization of the agent, which we suggest results from a binding-induced twist in the linking N2 amide and requires a rigid extended N2 amide substituent, disrupts the vinylogous amide stabilization and activates the agents for DNA alkylation. 0 1997, Elsevier Science Ltd. All rights reserved.
DA  - 1997/02//
PY  - 1997
DO  - 10.1016/S0968-0896(96)00238-6
DP  - DOI.org (Crossref)
VL  - 5
IS  - 2
SP  - 263
EP  - 276
J2  - Bioorg. Med. Chem.
LA  - en
SN  - 09680896
ST  - Catalysis of the CC-1065 and duocarmycin DNA alkylation reaction
UR  - https://linkinghub.elsevier.com/retrieve/pii/S0968089696002386
Y2  - 2021/12/05/19:28:25
KW  - Boger
KW  - BMC
KW  - (a) Mechanism
ER  - 

TY  - JOUR
TI  - High resolution solution structure of a DNA duplex alkylated by the antitumor agent duocarmycin SA
AU  - Eis, Peggy S.
AU  - Smith, Jarrod A.
AU  - Rydzewski, Jan M.
AU  - Case, David A.
AU  - Boger, Dale L.
AU  - Chazin, Walter J.
T2  - Journal of Molecular Biology
DA  - 1997/09//
PY  - 1997
DO  - 10.1006/jmbi.1997.1223
DP  - DOI.org (Crossref)
VL  - 272
IS  - 2
SP  - 237
EP  - 252
J2  - J. Mol. Biol.
LA  - en
SN  - 00222836
UR  - https://linkinghub.elsevier.com/retrieve/pii/S0022283697912237
Y2  - 2021/12/05/19:28:32
KW  - Boger
KW  - (a) Mechanism
ER  - 

TY  - JOUR
TI  - Are the Duocarmycin and CC-1065 DNA Alkylation Reactions Acid-Catalyzed? Solvolysis pH−Rate Profiles Suggest They Are Not
AU  - Boger, Dale L.
AU  - Garbaccio, Robert M.
T2  - The Journal of Organic Chemistry
DA  - 1999/07/01/
PY  - 1999
DO  - 10.1021/jo990762g
DP  - DOI.org (Crossref)
VL  - 64
IS  - 15
SP  - 5666
EP  - 5669
J2  - J. Org. Chem.
LA  - en
SN  - 0022-3263, 1520-6904
ST  - Are the Duocarmycin and CC-1065 DNA Alkylation Reactions Acid-Catalyzed?
UR  - https://pubs.acs.org/doi/10.1021/jo990762g
Y2  - 2021/12/05/19:28:38
KW  - Boger
KW  - JOC
KW  - (a) Mechanism
ER  - 

TY  - JOUR
TI  - Binding-Induced Activation of DNA Alkylation by Duocarmycin SA: Insights from the Structure of an Indole Derivative−DNA Adduct
AU  - Schnell, Jason R.
AU  - Ketchem, Randal R.
AU  - Boger, Dale L.
AU  - Chazin, Walter J.
T2  - Journal of the American Chemical Society
AB  - The mechanism for catalysis of DNA alkylation by the potent antitumor antibiotic duocarmycin SA (DSA) has been probed by determining the structure of a DNA adduct of the indole analogue (DSA-indole, DSI) lacking three methoxy functional groups. The three-dimensional structure of DSI covalently bound to A19 in d-(G1ACTAATTGAC11)‚d-(G12TCAATTAGTC22) was determined by 1H NMR spectroscopy using a total of 935 experimental distance and dihedral angle constraints. The representative ensemble of 20 conformers has no distance restraint violations greater than 0.03 Å, no torsional restraint violations greater than 0.7°, and a pairwise rmsd over all atoms in the binding site of 0.48 Å. Comparison of the structures of the DSA and DSI adducts reveals a structural basis for the critical role of one of the trimethoxy-indole functional groups in alkylation reactivity. A deeper penetration into the DNA minor groove in the vicinty of the indole subunit is observed for the DSI versus the DSA adduct, along with some variations in the width and depth of the minor groove throughout the binding site. The most significant difference between the DSI and DSA addducts is the 8° smaller twist of the two ligand subunits in DSI, which correlates with its ∼20-fold slower rate of DNA alkylation. This comparison of the structures of the DSI and DSA adducts to the same DNA duplex provides the most direct evidence to date in support of the proposal that the binding of the ligand in the DNA minor groove and consequent twisting of the two ligand subunts, disrupting vinylogous amide stabilization and thereby activating the conjugated cyclopropane electrophile, plays a central role in controlling DNA alkylation reactivity.
DA  - 1999/06/01/
PY  - 1999
DO  - 10.1021/ja983556j
DP  - DOI.org (Crossref)
VL  - 121
IS  - 24
SP  - 5645
EP  - 5652
J2  - J. Am. Chem. Soc.
LA  - en
SN  - 0002-7863, 1520-5126
ST  - Binding-Induced Activation of DNA Alkylation by Duocarmycin SA
UR  - https://pubs.acs.org/doi/10.1021/ja983556j
Y2  - 2021/12/05/19:28:44
KW  - Boger
KW  - JACS
KW  - (a) Mechanism
ER  - 

TY  - JOUR
TI  - The DNA phosphate backbone is not involved in catalysis of the duocarmycin and CC-1065 DNA alkylation reaction
AU  - Ambroise, Yves
AU  - Boger, Dale L.
T2  - Bioorganic & Medicinal Chemistry Letters
AB  - The rates of DNA alkylation were established for the reaction of (+)-duocarmycin SA (1) with the native duplex d(G1TCAATTAGTC11) d(G12ACTAATTGAC22), an 11 bp deoxyoligonucleotide that contains a single high-aﬃnity alkylation site that has been structurally characterized at exquisite resolution, and modiﬁed duplexes in which the four backbone phosphates proximal to the C4 carbonyl of bound 1 were replaced with methylphosphonates. All were found to react at comparable rates establishing that these backbone phosphates do not participate in catalysis of the DNA alkylation reaction. # 2002 Elsevier Science Ltd. All rights reserved.
DA  - 2002/02//
PY  - 2002
DO  - 10.1016/S0960-894X(01)00740-5
DP  - DOI.org (Crossref)
VL  - 12
IS  - 3
SP  - 303
EP  - 306
J2  - Bioorg. Med. Chem. Lett.
LA  - en
SN  - 0960894X
UR  - https://linkinghub.elsevier.com/retrieve/pii/S0960894X01007405
Y2  - 2021/12/05/19:28:49
KW  - Boger
KW  - BMCL
KW  - (a) Mechanism
ER  - 

TY  - JOUR
TI  - Alkylation of duplex DNA in nucleosome core particles by duocarmycin SA and yatakemycin
AU  - Trzupek, John D.
AU  - Gottesfeld, Joel M.
AU  - Boger, Dale L.
T2  - Nature Chemical Biology
DA  - 2006/02//
PY  - 2006
DO  - 10.1038/nchembio761
DP  - DOI.org (Crossref)
VL  - 2
IS  - 2
SP  - 79
EP  - 82
J2  - Nat. Chem. Biol.
LA  - en
SN  - 1552-4450, 1552-4469
UR  - http://www.nature.com/articles/nchembio761
Y2  - 2021/12/05/19:28:54
KW  - Boger
KW  - (a) Mechanism
ER  - 

TY  - JOUR
TI  - Fundamental Relationships between Structure, Reactivity, and Biological Activity for the Duocarmycins and CC-1065
AU  - MacMillan, Karen S.
AU  - Boger, Dale L.
T2  - Journal of Medicinal Chemistry
DA  - 2009/10/08/
PY  - 2009
DO  - 10.1021/jm9006214
DP  - DOI.org (Crossref)
VL  - 52
IS  - 19
SP  - 5771
EP  - 5780
J2  - J. Med. Chem.
LA  - en
SN  - 0022-2623, 1520-4804
UR  - https://pubs.acs.org/doi/10.1021/jm9006214
Y2  - 2021/12/05/19:28:59
KW  - Boger
KW  - JMC
KW  - (a) Mechanism
ER  - 

TY  - JOUR
TI  - Density functional and ab initio studies on N -Acetyl-duocarmycin SA: insight into its DNA interaction properties
AU  - Kirschner, Karl N.
AU  - Lee, Moses
AU  - Stanley, Robert C.
AU  - Bowen, J. Phillip
T2  - Bioorganic & Medicinal Chemistry
AB  - ÐDensity functional (DF) and Mùller-Plesset second order perturbation (MP2) calculations were carried out on N-acetylduocarmycin SA (N-Ac-DSA), an analogue of a series of potent antitumor antibiotics that include the duocarmycins. These computational methods were used to investigate the degree of ground state destabilization of duocarmycins that would result upon binding to DNA. Ground state destabilization has been proposed as the origin of the ligand's enhanced rate of alkylation by more than a millionfold. The conformations of the `Unbound' and `DNA-Bound' N-Ac-DSA were generated using available geometric data for duocarmycin SA. Speci®cally, the dihedral angles w1/w2 were locked at 6.9/4.5 for the Unbound and 22.0/11.0 for the Bound form. The structures were optimized using DF theory, with subsequent MP2 calculations to improve the electronic energies. All of the calculations were performed on the unprotonated (1) as well as the C6-carbonyl protonated form (2). The results showed that the ground state destabilization energies of the Unbound and Bound forms, for the unprotonated and protonated series, were fairly small (<0.8 kcal/mol). Similarly, the dierence in the electronic nature of the Unbound and Bound forms, as indicated by changes in bond lengths and charge density, were also small. In summary, it appears that twisting of two key torsional angles, the concomitant ground state destabilization, and C6-carbonyl protonation may not fully account for the signi®cant rate increase of adenine-N3 alkylation upon binding to DNA. # 2000 Elsevier Science Ltd. All rights reserved.
DA  - 2000/02//
PY  - 2000
DO  - 10.1016/S0968-0896(99)00278-3
DP  - DOI.org (Crossref)
VL  - 8
IS  - 2
SP  - 329
EP  - 335
J2  - Bioorg. Med. Chem.
LA  - en
SN  - 09680896
ST  - Density functional and ab initio studies on N -acetyl-duocarmycin SA
UR  - https://linkinghub.elsevier.com/retrieve/pii/S0968089699002783
Y2  - 2021/12/05/19:29:11
KW  - BMC
KW  - Lee
KW  - (a) Mechanism
ER  - 

TY  - JOUR
TI  - Rapid and Efficient Hybridization-Triggered Crosslinking Within a DNA Duplex by an Oligodeoxyribonucleotide Bearing a Conjugated Cyclopropapyrroloindole
AU  - Lukhtanov, E. A.
AU  - Podyminogin, M. A.
AU  - Kutyavin, I. V.
AU  - Meyer, R. B.
AU  - Gamper, H. B.
T2  - Nucleic Acids Research
AB  - The antitumor antibiotic CC-1065 binds in the minor groove of double-stranded DNA, and the cyclopropapyrroloindole (CPI) subunit of the drug alkylates adjacent adenines at their N-3 position. We have attached racemic CPI to oligodeoxyribonucleotides (ODNs) via a terminal phosphorothioate at either the 3′or 5′-end of the ODNs. These conjugates were remarkably stable in aqueous solution at neutral pH even in the presence of strong nucleophiles. When a 3′-CPI–ODN conjugate was hybridized to a complementary DNA strand at 37_C, the CPI moiety alkylated nearby adenine bases of the complement efficiently and rapidly, with a half-life of a few minutes. The 5′-CPI–ODN conjugate showed very little reactivity within the duplex. CPI–ODN conjugates should be highly effective sequence-specific inhibitors of single-stranded viral DNA replication or gene selective inhibitors of transcription initiation.
DA  - 1996/02/01/
PY  - 1996
DO  - 10.1093/nar/24.4.683
DP  - DOI.org (Crossref)
VL  - 24
IS  - 4
SP  - 683
EP  - 687
J2  - Nucl. Acid Res.
LA  - en
SN  - 0305-1048, 1362-4962
UR  - https://academic.oup.com/nar/article-lookup/doi/10.1093/nar/24.4.683
Y2  - 2021/12/05/19:29:16
KW  - (a) Mechanism
ER  - 

TY  - JOUR
TI  - Duocarmycins Binding to DNA Investigated by Molecular Simulation
AU  - Spiegel, Katrin
AU  - Rothlisberger, Ursula
AU  - Carloni, Paolo
T2  - The Journal of Physical Chemistry B
DA  - 2006/03/01/
PY  - 2006
DO  - 10.1021/jp0548265
DP  - DOI.org (Crossref)
VL  - 110
IS  - 8
SP  - 3647
EP  - 3660
J2  - J. Phys. Chem. B
LA  - en
SN  - 1520-6106, 1520-5207
UR  - https://pubs.acs.org/doi/10.1021/jp0548265
Y2  - 2021/12/05/19:29:22
KW  - (a) Mechanism
ER  - 

TY  - JOUR
TI  - Cytotoxicity and DNA Interaction of the Enantiomers of 6-Amino-3-(chloromethyl)-1-[(5,6,7-trimethoxyindol-2-yl)carbonyl]indoline (Amino- <i>seco</i> -CI-TMI)
AU  - Tercel, Moana
AU  - Gieseg, Michael A.
AU  - Milbank, Jared B.
AU  - Boyd, Maruta
AU  - Fan, Jun-Yao
AU  - Tan, L. Karin
AU  - Wilson, William R.
AU  - Denny, William A.
T2  - Chemical Research in Toxicology
DA  - 1999/08/01/
PY  - 1999
DO  - 10.1021/tx990069o
DP  - DOI.org (Crossref)
VL  - 12
IS  - 8
SP  - 700
EP  - 706
J2  - Chem. Res. Toxicol.
LA  - en
SN  - 0893-228X, 1520-5010
UR  - https://pubs.acs.org/doi/10.1021/tx990069o
Y2  - 2021/12/05/19:29:31
KW  - Denny
KW  - (a) Mechanism
ER  - 

TY  - JOUR
TI  - Saccharomyces cerevisiae RAD5 Influences the Excision Repair of DNA Minor Groove Adducts
AU  - Kiakos, Konstantinos
AU  - Howard, Tiffany T.
AU  - Lee, Moses
AU  - Hartley, John A.
AU  - McHugh, Peter J.
T2  - Journal of Biological Chemistry
DA  - 2002/11//
PY  - 2002
DO  - 10.1074/jbc.M208169200
DP  - DOI.org (Crossref)
VL  - 277
IS  - 46
SP  - 44576
EP  - 44581
J2  - J. Biol. Chem.
LA  - en
SN  - 00219258
UR  - https://linkinghub.elsevier.com/retrieve/pii/S0021925819718146
Y2  - 2021/12/05/19:29:35
KW  - Lee
KW  - Hartley
KW  - (a) Mechanism
ER  - 

TY  - JOUR
TI  - Classification of DNA-binding mode of antitumor and antiviral agents by the electrochemiluminescence of ruthenium complex
AU  - Kuwabara, Tetsuo
AU  - Noda, Tomohide
AU  - Ohtake, Hideki
AU  - Ohtake, Toshihito
AU  - Toyama, Shigeru
AU  - Ikariyama, Yoshihito
T2  - Analytical Biochemistry
AB  - The DNA-binding mode of antitumor and antiviral agents has been evaluated by electrochemiluminescence (ECL) of tris(1,10cvRpooahfunrekðicnopDeauhnNnsettnrAchaÞort23ioniþnolctinwenoneaott)shrf-aroe2utbi0stosohlenlerMusnvtioei.uodfmTntrhheccieposoendmiastrtaupedigldnuelixweyngetðworR1eitutlhahðMdepadhbveoeiodnfnlÞdtRt23aoiþungtÞeðghpaieohnbfesotonDhvlÞu-ee23tþty1piop0crne0aes0uocesmonfencdVRetatushoiðunefpbinhdojegeexcncat1rÞele23aldþatMestewoiRoiiantnhuptðihoDpnetheNpEenAnHtCiÞaL23i7lþn.si,3nwtththTeeeeenrpimsEsiftCarbyjoL,uomwﬀrienhg0rtirectosnohooslv1biute2eyt5ciooa0wfnmma.DseVANnh.noaATtlefh.amaeWﬀtiaeshacdsteidDoenidntNitobhoAnyef the concentration of the drug in the absence of DNA. In the presence of DNA (10 lM), however, two ECL emission patterns were observed when the concentration of the drug was varied. The pattern that the ECL intensity increased with increasing the drug concentration was observed for cisplatin, daunomycin, and DC92-B. This may have resulted from the DNA binding of the drug with a major groove site, where RuðphenÞ23þ should bind. RuðphenÞ23þ nonbinding to DNA might exist in the bulk solution and exhibits ECL emission. The drug exhibiting the drug-concentration-dependent ECL is classiﬁed as a drug with a major groove binding character. The addition of drugs, such as mitomycin C and duocarmycin SA, did not cause a change in the ECL intensity even in the presence of DNA. This result indicates that these drugs bind to DNA with minor groove binding. Since similar trends were observed for actinomycin D, distamycin A, doxorubicin, and chromomycin A3; these drugs are also considered as minor groove binding agents. All these results demonstrate that the DNA-binding mode of the drug can be evaluated easily by utilizing the ECL of RuðphenÞ23þ, which is used as the sensing probe.
DA  - 2003/03//
PY  - 2003
DO  - 10.1016/S0003-2697(02)00651-6
DP  - DOI.org (Crossref)
VL  - 314
IS  - 1
SP  - 30
EP  - 37
J2  - Anal. Biochem.
LA  - en
SN  - 00032697
UR  - https://linkinghub.elsevier.com/retrieve/pii/S0003269702006516
Y2  - 2021/12/05/19:29:39
KW  - (a) Mechanism
ER  - 

TY  - JOUR
TI  - Concerted DNA recognition and novel site-specific alkylation by duocarmycin A with distamycin A
AU  - Yamamoto, Koji
AU  - Sugiyama, Hiroshi
AU  - Kawanishi, Shosuke
T2  - Biochemistry
AB  - Duocarmycin A, a novel antitumor antibiotic, has a reactive cyclopropane ring, which has been reported to alkylate adenine at the 3' end of sequences of three or more consecutive A or T in DNA [Boger, D. L., et al. (1990) J. Am. Chem. Soc. 112, 8961-8971]. In order to study the DNA recognition, the reaction of DNA with duocarmycin A was performed in the presence of DNA ligands. Distamycin A, berenil, Hoechst 33258, and 4,,6-diamidino-2-phenylindole (DAPI), which are minor-groove binders with affinity to A-T-rich sequences, were used. DNA-sequencing experiments showed that treatment of DNA with duocarmycin A plus distamycin A caused alkylation of guanine residues in G-C-rich sequences, which are not alkylated by duocarmycin A alone. Guanine alkylation by duocarmycin A was not observed with berenil, Hoechst 33258, or DAPI. HPLC product analysis showed that duocarmycin A reacted with a double-helical DNA octamer d(CCCCGGGG)2 in the presence of distamycin A to produce duocarmycin A-guanine adduct, while duocarmycin A alone did not react with the octamer. Chromomycin A3, which binds as a Mg(II)-coordinated dimer to G-C-rich sequences in the minor groove, inhibited the guanine alkylation by duocarmycin A in the presence of distamycin A. A footprinting experiment showed that there is a distamycin A-binding site close to the alkylated guanine residue. These results suggest that two different molecules, duocarmycin A and distamycin A, cooperatively recognize DNA sequences including consecutive G-C base pairs resulting in alkylation at the novel guanine sites. The cooperative drug recognition can be designated as “concerted DNA recognition”.
DA  - 1993/02/01/
PY  - 1993
DO  - 10.1021/bi00055a010
DP  - DOI.org (Crossref)
VL  - 32
IS  - 4
SP  - 1059
EP  - 1066
J2  - Biochemistry
LA  - en
SN  - 0006-2960, 1520-4995
UR  - https://pubs.acs.org/doi/abs/10.1021/bi00055a010
Y2  - 2021/12/05/19:29:53
KW  - Biochemistry
KW  - Sugiyama
KW  - (a) Mechanism
ER  - 

TY  - JOUR
TI  - Synthetic DNA minor groove-binding drugs
AU  - Reddy, B.S. Praveen
AU  - Sondhi, S. Murari
AU  - Lown, J. William
T2  - Pharmacology & Therapeutics
AB  - In this review, both cationic and neutral synthetic ligands that bind in the minor groove of DNA are discussed. Certain bis-distamycins and related lexitropsins show activities against human immunodeficiency virus (HIV)-1 and HIV-2 at low nanomolar concentrations. DAPI binds strongly to AT-containing polymers and is located in the minor groove of DNA. DAPI intercalates in DNA sequences that do not contain at least three consecutive AT bp. Berenil can also exhibit intercalative, as well as minor groove binding, properties depending on sequence. Furan-containing analogues of berenil play an important role in their activities against Pneumocystis carinii and Cryptosporidium parvuam infections in vivo. Pt(II)-berenil conjugates show a good activity profile against HL60 and U-937 human leukemic cells. Pt-pentamidine shows higher antiproliferative activity against small cell lung, non-small cell lung, and melanoma cancer cell lines compared with many other tumor cell lines. trans-Butenamidine shows good anti-P. carinii activity in rats. Pentamidine is used against P. carinii pneumonia in individuals infected with HIV who are at high risk from this infection. A comparison of the cytotoxic potencies of adozelesin, bizelesin, carzelesin, cisplatin, and doxorubicin indicates that adozelesin is a potent analog of CC-1065. Naturally occurring pyrrolo[2,1-c][1,4]benzodiazepines such as anthramycin have a 2- to 3-bp sequence specificity, but a synthetic PBD dimer spans 6 bp, actively recognizing a central 5Ј-GATC sequence. The crosslinking efficiency of PBD dimers is much greater than that of other major groove crosslinkers, such as cisplatin, melphalan, etc. Neothramycin is used clinically for the treatment of superficial carcinoma of the bladder. © 1999 Elsevier Science Inc. All rights reserved.
DA  - 1999///
PY  - 1999
DO  - 10.1016/s0163-7258(99)00021-2
DP  - Zotero
VL  - 84
SP  - 1
EP  - 111
J2  - Pharm. & Ther.
LA  - en
KW  - Lown
KW  - (a) Mechanism
ER  - 

TY  - JOUR
TI  - Reversibility of the covalent reaction of CC-1065 and analogs with DNA
AU  - Warpehoski, Martha A.
AU  - Harper, Donald E.
AU  - Mitchell, Mark A.
AU  - Monroe, Thomas J.
T2  - Biochemistry
AB  - Covalent DNA adducts of the antitumor antibiotic CC-1065 and its analogues undergo a retrohomologous Michael reaction in aqueous/organic solvent mixtures to regenerate the initial cyclopropylpyrroloindole (CPI) structure and, presumably, intact DNA. This reaction, which at higher temperatures competes with depurination of the 7V3-alkylated adenine, also occurs to a significant extent at 37 °C in neutral aqueous solution. Tritium-labeled adozelesin, covalently bonded to a 3-kilobase DNA restriction fragment which was exhaustively extracted to remove unbonded drug, was efficiently transferred to a 1-kilobase fragment upon coincubation for 20 h at 37 °C in aqueous buffer. Covalent adducts of adozelesin, but not CC-1065, on calf thymus DNA were cytotoxic to L1210 cells after incubation for 3 days at 37 °C, indicating that reversal of DNA alkylation can mediate potent cellular effects for simplified CC-1065 analogues.
DA  - 1992/03/10/
PY  - 1992
DO  - 10.1021/bi00124a009
DP  - DOI.org (Crossref)
VL  - 31
IS  - 9
SP  - 2502
EP  - 2508
J2  - Biochemistry
LA  - en
SN  - 0006-2960, 1520-4995
UR  - https://pubs.acs.org/doi/abs/10.1021/bi00124a009
Y2  - 2021/12/05/19:30:08
KW  - Biochemistry
KW  - (a) Mechanism
ER  - 

TY  - JOUR
TI  - Synergistic and additive combinations of several antitumor drugs and other agents with the potent alkylating agent adozelesin
AU  - Smith, Kathy S
AU  - Folz, Brian A
AU  - Adams, Earl G
AU  - Bhuyan, Bijoy K
T2  - Cancer Chemotherapy and Pharmacology
DA  - 1995///
PY  - 1995
DP  - Zotero
VL  - 35
SP  - 471
EP  - 482
J2  - Cancer Chemother. Pharmacol.
LA  - en
KW  - (b) early trials
ER  - 

TY  - JOUR
TI  - The A/T-specific DNA alkylating agent adozelesin inhibits Plasmodium falciparum growth in vitro and protects mice against Plasmodium chabaudi adami infection
AU  - Yanow, Stephanie K.
AU  - Purcell, Lisa A.
AU  - Spithill, Terry W.
T2  - Molecular and Biochemical Parasitology
AB  - There is an urgent need for new anti-malarial drugs to combat the resurgence of resistance to current therapies. To exploit the A/T richness of malaria DNA as a potential target for anti-malarial drugs we tested an A/T-speciﬁc DNA synthesis inhibitor, adozelesin, for activity against Plasmodium falciparum in vitro and Plasmodium chabaudi adami in mice. Adozelesin is a DNA alkylating agent that exhibits speciﬁcity for the motif A/T, A/T and A. In P. falciparum 3D7 cultures, adozelesin acts as a powerful inhibitor of parasite growth (IC50 of 70 pM) and is equally potent at killing the drug-resistant strains FCR3 and 7G8. Using a real-time PCR assay, we show that treatment with adozelesin in vitro results in damage of P. falciparum genomic DNA. In synchronized cultures, adozelesin exhibits a concentration-dependent effect on parasitemia and on the development of parasites through the asexual cycle. In asynchronous cultures, parasites arrest at all stages of the asexual cycle suggesting that adozelesin exerts other anti-parasitic effects in addition to inhibiting DNA replication. These anti-parasite effects are irreversible since cultures exposed to adozelesin for more than 6 h fail to recover upon removal of the drug. Furthermore, adozelesin is very effective at suppressing malaria infection in vivo; growth of P. c. adami DK in mice was highly impaired by a single injection of adozelesin (25 ␮g/kg) at 4 days post-infection. These results demonstrate that adozelesin irreversibly blocks parasite growth in vitro and suppresses parasite infection in vivo, suggesting that A/T-speciﬁc DNA damaging agents represent a new class of compounds with potential as anti-malarials.
DA  - 2006/07//
PY  - 2006
DO  - 10.1016/j.molbiopara.2006.02.019
DP  - DOI.org (Crossref)
VL  - 148
IS  - 1
SP  - 52
EP  - 59
J2  - Mol. Biochem. Parasit.
LA  - en
SN  - 01666851
UR  - https://linkinghub.elsevier.com/retrieve/pii/S0166685106000776
Y2  - 2021/12/05/19:33:15
KW  - (b) early trials
ER  - 

TY  - JOUR
TI  - Determination of the Structural Role of the Linking Moieties in the DNA Binding of Adozelesin
AU  - Cameron, Linda
AU  - Thompson, Andrew S.
T2  - Biochemistry
AB  - Adozelesin (formerly U73975, The Upjohn Co.) is a monofunctional DNA alkylating analogue of the antitumor antibiotic (+)-CC-1065. Adozelesin consists of a cyclopropa[c]pyrrolo[3,2-e]indol-4(5H)one (CPI) alkylating subunit of (+)-CC-1065 and a indole and benzofurans subunit replacing the more complex pyrroloindole B and C subunits, respectively, of (+)-CC-1065. Previous studies have shown that adozelesin forms a reversible covalent DNA duplex adduct via a reaction between the N3 of adenine and the cyclopropyl of the cyclopropapyrroloindole (CPI) subunit. Gel electrophoresis studies have shown that adozelesin, like all the monofunctional (CPI)-based antitumor antibiotics, has a sequence preference for 5′-TTA*-3′ [the asterisk (*) indicates covalently modified base]. Molecular-modeling studies have shown that the bound adozelesin ligand spans a total of five base pairs including the modified adenine. These studies have also indicated that, owing to the orientation of the ligand within the base minor groove, there should be an overall preference for sequences rich in A‚T base pairs, thus avoiding steric crowding around the exocyclic NH2 of any guanines present. In this study, we have prepared and studied, by highfield NMR and restrained molecular mechanics (rMM) and dynamics (rMD), the duplex adduct formed between adozelesin and 5′-CGTAAGCGCTTA*CG-3′. Previous molecular-modeling studies suggested that this sequence should be less preferred, since the two GC base pairs should lead to extensive steric crowding within the adduct, and this hypothesis has, however, never been supported by DNA-footprinting data. 1H NMR of the adozelesin duplex adduct has reveals that, although Watson-Crick base pairing is maintained throughout the DNA duplex, there is significant distortion around the central base pairs. This distortion is the result of strong hydrogen-bonding between the amide linker of the indole and benzofuran subunits, and the carbonyl of a central thymine base and second, weaker, hydrogen bond to the exocyclic NH2 of the central guanine was also observed. 1H NMR and rMD also indicate that, to accommodate this hydrogen-bond system, the bound adozelesin is not positioned centrally within the minor groove but pushed toward the modified DNA strand. Previous studies on the dimeric CPI analogue bizelesin have indicated the important role the ureylene linker plays in the DNA binding. This study indicates that a similar situation exists in the reaction of adozelesin with double-stranded DNA and provides a possible explanation into the unpredicted sequence selectivity of these ligands.
DA  - 2000/05/01/
PY  - 2000
DO  - 10.1021/bi9926532
DP  - DOI.org (Crossref)
VL  - 39
IS  - 17
SP  - 5004
EP  - 5012
J2  - Biochemistry
LA  - en
SN  - 0006-2960, 1520-4995
UR  - https://pubs.acs.org/doi/10.1021/bi9926532
Y2  - 2021/12/05/19:33:26
KW  - Biochemistry
KW  - (b) early trials
ER  - 

TY  - JOUR
TI  - Fully automated high-performance liquid chromatographic method for the determination of carzelesin (U-80,244) and metabolites (U-76,073 and U-76,074) in human plasma
AU  - van Tellingen, Olaf
AU  - Pels, Esther M.
AU  - Henrar, Roland E.C.
AU  - Schaaf, Lawrence J.
AU  - Padbury, Guy E.
AU  - Beijnen, Jos H.
AU  - Nooijen, Willem J.
T2  - Journal of Chromatography B: Biomedical Sciences and Applications
AB  - Carzelesin (U80,244, I) is a cyclopropylpyrroloindoleprodrug analog. The compound exerts its cytotoxic activity after conversion, via U-76,073 (II) to U-76,074 (III) by binding to the DNA minor groove in a sequence selective fashion. In pre-clinical investigations the drug displayed a broad spectrum activity against human xenografts in mice. To enable pharmacokinetic monitoring during the phase I clinical trials, we have developed a selective and sensitive assay for the parent compound and its two metabolites. Sample pre-treatment has been automated by using the ASPEC system and involves solid-phase extraction of the diluted plasma sample (1:3 in 20% v/v acetic acid) on an SPE-Cls precolumn followed by two consecutive washings with water and acetonitrile. The compounds are eluted with 600/zl of dimethylacetamide and 500/zl is injected on a Spherisorb-CN column. The sample is chromatographed using a linear gradient from 24% to 60% (v/v) acetonitrile in 20 mM phosphate buffer (pH 6.5). The eluate fraction containing the three compounds is heart-cutted in a 2-ml sample loop, switched onto a Spherisorb-ODS column and separation is accomplished using a mobile phase of acetonitrile-20 mM phosphate buffer pH 6.5 (64:36, v/v). UV detection is used with absorbance monitored at 360 nm. This highly selective method offers a lower limit of detection of less than 1 ng/ml for each of the compounds using 1000/zl of plasma and enables the quantification of the analytes with an acceptable precision and accuracy over a range of 1 to 50 ng/ml. The assay has been implemented in a phase I clinical trial.
DA  - 1994/01//
PY  - 1994
DO  - 10.1016/0378-4347(93)E0377-3
DP  - DOI.org (Crossref)
VL  - 652
IS  - 1
SP  - 51
EP  - 58
J2  - J. Chromat. B: Biomed. Sci. Appl.
LA  - en
SN  - 03784347
UR  - https://linkinghub.elsevier.com/retrieve/pii/0378434793E03773
Y2  - 2021/12/05/19:33:33
KW  - (b) early trials
ER  - 

TY  - JOUR
TI  - A clinical pharmacokinetics study of carzelesin given by short-term intravenous infusion in a phase I study
AU  - van Tellingen, O.
AU  - Punt, C. J. A.
AU  - Groot, Y.
AU  - Henrar, R. E. C.
AU  - Awada, A.
AU  - Wagener, D. J. T.
AU  - Piccart, M. J.
AU  - Schaaf, L. J.
AU  - Nooijen, W. J.
AU  - Beijnen, J. H.
T2  - Cancer Chemotherapy and Pharmacology
DA  - 1998/02/25/
PY  - 1998
DO  - 10.1007/s002800050754
DP  - DOI.org (Crossref)
VL  - 41
IS  - 5
SP  - 377
EP  - 384
J2  - Cancer Chemother. Pharmacol.
LA  - en
SN  - 0344-5704, 1432-0843
UR  - http://link.springer.com/10.1007/s002800050754
Y2  - 2021/12/05/19:33:39
KW  - (b) early trials
ER  - 

TY  - JOUR
TI  - Adozelesin, a potent new alkylating agent: cell-killing kinetics and cell-cycle effects
AU  - Bhuyan, Bijoy K.
AU  - Smith, Kathy S.
AU  - Adams, Earl G.
AU  - Wallace, Tanya L.
AU  - Von Hoff, Daniel D.
AU  - Li, Li H.
T2  - Cancer Chemotherapy and Pharmacology
AB  - Adozelesin (U-73 975) was highly cytotoxic to V79 cells in culture and was more cytotoxic than several clinically active antitumor drugs as determined in a human tumor-cloning assay. Phase-specificity studies showed that cells in the M + early G1 phase were most resistant to adozelesin and those in the late G1 + early S phase were most sensitive. Adozelesin transiently slowed cell progression through the S phase and then blocked cells in G2. Some cells escaped the G2 block and either divided or commenced a second round of DNA synthesis (without undergoing cytokinesis) to become tetraploid. Adozelesin inhibited DNA synthesis more than it did RNA or protein synthesis. However, the dose needed for inhibition of DNA synthesis was 10-fold that required for inhibition of L1210 cell growth. The observation that cell growth was inhibited at doses that did not cause significant inhibition of DNA synthesis and that cells were ultimately capable of completing two rounds of DNA synthesis in the presence of the drug suggests that adozelesin did not exert its cytotoxicity by significant inhibition of DNA synthesis. It is likely that adozelesin alkylates DNA at specific sites, which leads to transient inhibition of DNA synthesis and subsequent G2 blockade followed by a succession of events (polyploidy and unbalanced growth) that result in cell death.
DA  - 1992/09//
PY  - 1992
DO  - 10.1007/BF00689961
DP  - DOI.org (Crossref)
VL  - 30
IS  - 5
SP  - 348
EP  - 354
J2  - Cancer Chemother. Pharmacol.
LA  - en
SN  - 0344-5704, 1432-0843
ST  - Adozelesin, a potent new alkylating agent
UR  - http://link.springer.com/10.1007/BF00689961
Y2  - 2021/12/05/19:33:45
KW  - (b) early trials
ER  - 

TY  - JOUR
TI  - Phase I study of Carzelesin (U-80,244) given (4-weekly) by intravenous bolus schedule
AU  - Awada, A
AU  - Punt, C J A
AU  - Piccart, M J
AU  - Tellingen, O Van
AU  - Manen, L Van
AU  - Kerger, J
AU  - Groot, Y
AU  - Wanders, J
AU  - Verweij, J
AU  - Wagener, D J Th
T2  - British Journal of Cancer
AB  - Carzelesin is a cyclopropylpyrroloindole analogue which acts as a DNA-sequence-specific alkylating agent. In this phase I study, Carzelesin was given as a 4-weekly 10 min IV infusion to 51 patients with advanced solid tumours. Patients received a median of two courses (range 1–5) at one of nine dose levels: 24, 48, 96, 130, 150, 170, 210, 250 and 300 µg m–2. According to NCI-CTC criteria, nonhaematological toxicities (grade 1/2) included fever, nausea and vomiting, mucositis and anorexia, none of which was clearly dose related. The dose-limiting toxicity was haematological and consisted mainly of neutropenia and to a lesser extent thrombocytopenia. From the dose level 150 µg m–2, the haematological toxicity (particularly thrombocytopenia) was delayed in onset, prolonged and cumulative in some patients. In several courses, double WBC nadirs occurred. The maximum tolerated dose for a single course was 300 µg m–2. From the dose level 170 µg m–2, the intended dose intensity could not be delivered to most patients receiving > 2 courses owing to cumulative haematological toxicity. The dose level with the best dose intensity for multiple courses was 150 µg m–2. The pharmacokinetics of Carzelesin and its metabolites (U-76,073; U-76,074) have been established in 31 patients during the first course of treatment using a HPLC method. Carzelesin exhibited linear pharmacokinetics. The concentration of U-76,074 (active metabolite) extended above the lower limit of quantitation (1 ng ml–1) for short periods of time and only at the higher dose levels. There was no relationship between neutropenia and the AUC of the prodrug Carzelesin, but the presence of detectable plasma levels of the active metabolite U-76,074 was usually associated with a substantial decrease in ANC values.
DA  - 1999/03//
PY  - 1999
DO  - 10.1038/sj.bjc.6690232
DP  - DOI.org (Crossref)
VL  - 79
IS  - 9-10
SP  - 1454
EP  - 1461
J2  - Br. J. Cancer
LA  - en
SN  - 0007-0920, 1532-1827
UR  - http://www.nature.com/articles/6690232
Y2  - 2021/12/05/19:33:57
KW  - (b) early trials
ER  - 

TY  - JOUR
TI  - Preclinical pharmacology of bizelesin, a potent bifunctional analog of the DNA-binding antibiotic CC-1065
AU  - Walker, Denise L
AU  - Reid, Joel M
AU  - Ames, Matthew M
T2  - Cancer Chemotherapy and Pharmacology
DA  - 1994///
PY  - 1994
DP  - Zotero
VL  - 34
SP  - 317
EP  - 322
J2  - Cancer Chemother. Pharmacol.
LA  - en
KW  - (b) early trials
ER  - 

TY  - JOUR
TI  - In Vitro Evaluation of the Novel Chemotherapeutic Agents U-73, 975, U-77, 779, and U-80, 244 in Gynecologic Cancer Cell Lines
AU  - Hightower, Randall D.
AU  - Sevin, Bernd-Uwe
AU  - Perras, James
AU  - Nguyen, Hoa
AU  - Angioli, Roberto
AU  - Untch, Michael
AU  - Averette, Hervy
T2  - Cancer Investigation
AB  - U-73,975(U-73),U-77,779(U-77),and U-80,244(U-80)are unalogs ofthe potent untitumor compound CC-1065. This class of drugs act us alkylating agents binding to DNA preferentially. Using the ATP-chemosensitivity assay, this study wus designed to compare the potencies of' U-73, U-77,and U-80 with cisplatin (DDP)or adriamycin (DXR) in 10 gynecologic cancer cell lines. The mean IC50s were: U 73, 0.173 2 0.115 nglml; U-77, 0.650 + 0.209 nglml; U-80, 3.0 ? 3.0 ngiml; DDP, 4.40 2 2.83 pglml; and DXR, 0.286 5 0.040 pglml. U-73 appeurs the most potent analog, being 10' to lo4times more cytotoxic than DDP and DXR. U 77 and U-80 were somewhat comparable, demonstrating approximately 10' to 10' greater potency than DDP and DXR. All the cervical, endometrial, und ovurian cell lines were sensitive to U-73,with decreasing sensitivity to 11-77, U-80,DXR, and DDP in that order. U-73 as well as the other unalogs appear promising chemotherupeutic agents.
DA  - 1993/01//
PY  - 1993
DO  - 10.3109/07357909309024852
DP  - DOI.org (Crossref)
VL  - 11
IS  - 3
SP  - 276
EP  - 282
J2  - Cancer Invest.
LA  - en
SN  - 0735-7907, 1532-4192
UR  - http://www.tandfonline.com/doi/full/10.3109/07357909309024852
Y2  - 2021/12/05/19:34:10
KW  - (b) early trials
ER  - 

TY  - JOUR
TI  - Phase I trial of Adozelesin using the treatment schedule of daily x 5 every 3 weeks
AU  - Foster, Brenda J
AU  - LoRusso, Patricia M
AU  - Poplin, Elizabeth
AU  - Zalupski, Mark
AU  - Valdivieso, Manuel
AU  - Wozniak, Antoinette
AU  - Flaherty, Lawrence
AU  - Kasunic, Dorothy A
AU  - Earhart, Robert H
AU  - Baker, Laurence H
T2  - Investigational New Drugs
AB  - CC-1065 is a unique alkylating agent that preferentially binds in the minor groove of double-stranded DNA at adenine-thymine-rich sites. Although it has broad antitumor activity in preclinical models its development was discontinued because of deaths observed during preclinical toxicology studies. Adozelesin is a potent synthetic analog that was chosen for clinical development because it had a similar preclinical antitumor spectrum, but did not produce deaths similar to CC-1065 at therapeutic doses. Phase I evaluations using a variety of Adozelesin treatment schedules have been conducted. This report describes our experience using a multiple dose treatment schedule. Endpoints including antitumor response, maximum tolerated dose, dose limiting toxicity as well as other toxicities and the recommended Phase II starting dose were determined. Adozelesin was given as a 10 minute IV infusion for 5 consecutive days every 21 days or upon recovery from toxicity. The dose range evaluated was 6-30 mcg/m2/day. All patients had refractory solid tumors and had received prior cytotoxic treatment. Thirty-three patients (22 men: 11 women) were entered onto the study and 87 courses were initiated. Dose limiting toxicity was cumulative myelosuppression (leucopenia, thrombocytopenia). The maximum tolerated dose was 30 mcg/m2/day. The only other significant toxicity was an anaphylactoid syndrome that occurred in 2 patients. A partial response was observed in a patient with refractory soft tissue sarcoma. The recommended Phase II starting dose of Adozelesin using a 10 minute IV infusion for 5 consecutive days is 25 mcg/m2/day to be repeated every 4-6 weeks to allow recovery from myelotoxicity, based on our experience. Additional Phase I and II studies with Adozelesin are recommended.
DA  - 1996///
PY  - 1996
DO  - 10.1007/BF00873138
DP  - Zotero
VL  - 13
SP  - 321
EP  - 326
J2  - Invest. New Drugs
LA  - en
KW  - (b) early trials
ER  - 

TY  - JOUR
TI  - Adozelesin Triggers DNA Damage Response Pathways and Arrests SV40 DNA Replication through Replication Protein A Inactivation
AU  - Liu, Jen-Sing
AU  - Kuo, Shu-Ru
AU  - McHugh, Mary M.
AU  - Beerman, Terry A.
AU  - Melendy, Thomas
T2  - Journal of Biological Chemistry
DA  - 2000/01//
PY  - 2000
DO  - 10.1074/jbc.275.2.1391
DP  - DOI.org (Crossref)
VL  - 275
IS  - 2
SP  - 1391
EP  - 1397
J2  - J. Biol. Chem.
LA  - en
SN  - 00219258
UR  - https://linkinghub.elsevier.com/retrieve/pii/S0021925818312626
Y2  - 2021/12/05/19:34:20
KW  - (b) early trials
ER  - 

TY  - JOUR
TI  - The DNA Minor Groove-alkylating Cyclopropylpyrroloindole Drugs Adozelesin and Bizelesin Induce Different DNA Damage Response Pathways in Human Colon Carcinoma HCT116 Cells
AU  - Cao, Pei-rang
AU  - McHugh, Mary M
AU  - Melendy, Thomas
AU  - Beerman, Terry
T2  - Molecular Cancer Therapeutics
AB  - As members of the cyclopropylpyrroloindole family, adozelesin and bizelesin cause genomic DNA lesions by alkylating DNA. Adozelesin induces single-strand DNA lesions, whereas bizelesin induces both single-strand lesions and double-strand DNA cross-links. At equivalent cytotoxic concentrations, these agents caused different biological responses. Low adozelesin concentrations (e.g., 0.5 nM) induced a transient S-phase block and cell cycle arrest in G2-M, as well as increased induction of p53 and p21, whereas a high drug concentration (e.g., 2.5 nM) caused apoptosis but no p21 induction. In contrast, both low and high bizelesin concentrations enhanced p53 and p21 induction and triggered G2-M cell cycle arrest and eventual senescence without significant apoptotic cell death. However, in cells lacking p21, bizelesin, as well as adozelesin, triggered apoptosis, indicating that p21 was crucial to sustained bizelesininduced G2-M arrest. Thus, despite similar abilities to alkylate DNA, the chemotherapeutic agents adozelesin and bizelesin caused a decrease in HCT116 tumor cell proliferation by different pathways (i.e., adozelesin induced apoptosis, and bizelesin induced senescence).
DA  - 2003///
PY  - 2003
DP  - Zotero
VL  - 2
SP  - 651
EP  - 659
J2  - Mol. Cancer Ther.
LA  - en
KW  - (b) early trials
ER  - 

TY  - JOUR
TI  - Systematic Study on the Chemical Stability of the Prodrug Antitumor Agent Carzelesin (U-80,244)
AU  - Jonkman-De Vries, J.D.
AU  - Doppenberg, W.G.
AU  - Henrar, R.E.C.
AU  - Bult, A.
AU  - Beijnen, J.H.
T2  - Journal of Pharmaceutical Sciences
DA  - 1996/11//
PY  - 1996
DO  - 10.1021/js960005n
DP  - DOI.org (Crossref)
VL  - 85
IS  - 11
SP  - 1227
EP  - 1233
J2  - J. Pharm. Sci.
LA  - en
SN  - 00223549
UR  - http://linkinghub.elsevier.com/retrieve/pii/S002235491550186X
Y2  - 2021/12/05/19:34:34
KW  - (b) early trials
ER  - 

TY  - JOUR
TI  - Comparative Pharmacology of the Novel Cyclopropylpyrroloindole-Prodrug Carzelesin in Mice, Rats, and Humans
AU  - van Tellingen, Olaf
AU  - Nooijen, Willem J
AU  - Schaaf, Larry J
AU  - Henrar, Roland E C
AU  - Beijnen, Jos H
T2  - Cancer Research
DA  - 1998///
PY  - 1998
DP  - Zotero
VL  - 58
SP  - 2410
EP  - 2416
J2  - Cancer Res.
LA  - en
KW  - Cancer Res.
KW  - (b) early trials
ER  - 

TY  - JOUR
TI  - A Phase II Pilot Study of KW-2189 in Patients with Advanced Renal Cell Carcinoma
AU  - Small, Eric J
AU  - Figlin, Robert
AU  - Petrylak, Daniel
AU  - Vaughn, David J
AU  - Sartor, Oliver
AU  - Horak, Ivan
AU  - Pincus, Rosemarie
AU  - Kremer, Alton
AU  - Bowden, Chris
T2  - Investigational New Drugs
AB  - Background: KW-2189 is a semi-synthetic, water-soluble analog of duocarmycin B2, a new class of potent antitumor antibiotics produced by streptomyces, with improved in vitro antitumor potency. Patients and methods: Forty patients with pathologically conﬁrmed metastatic renal cell carcinoma were treated in this multicenter, open-label phase II trial. All patients received 0.4 mg/m2 KW-2189 as an IV infusion for Cycle 1. Cycles were repeated every 5 to 6 weeks with escalations to 0.5 mg/m2 in the absence of signiﬁcant toxicity or disease progression. Results: No patient had an objective response. The most common drug-related toxicity was hematological-delayed neutropenia and thrombocytopenia, with recovery by week 6. Non-hematologic toxicity consisted of mild to moderate fatigue, nausea and vomiting, and anorexia that was generally manageable. Conclusions: KW-2189 in this dose and schedule has a predictable safety proﬁle of reversible myelosuppression. No activity in metastatic renal cell carcinoma was demonstrated.
DA  - 2000///
PY  - 2000
DP  - Zotero
VL  - 18
SP  - 193
EP  - 197
J2  - Invest. New Drugs
LA  - en
KW  - (b) early trials
ER  - 

TY  - JOUR
TI  - Phase II Trial of KW2189 in Patients With Advanced Malignant Melanoma:
AU  - Markovic, Svetomir N.
AU  - Suman, Vera J.
AU  - Vukov, Allen M.
AU  - Fitch, Tom R.
AU  - Hillman, David W.
AU  - Adjei, Alex A.
AU  - Alberts, Steven R.
AU  - Kaur, Judith S.
AU  - Braich, Theodore A.
AU  - Leitch, John M.
AU  - Creagan, Edward T.
T2  - American Journal of Clinical Oncology
DA  - 2002/06//
PY  - 2002
DO  - 10.1097/00000421-200206000-00022
DP  - DOI.org (Crossref)
VL  - 25
IS  - 3
SP  - 308
EP  - 312
J2  - Am. J. Clin. Oncol.
LA  - en
SN  - 0277-3732
ST  - Phase II Trial of KW2189 in Patients With Advanced Malignant Melanoma
UR  - http://journals.lww.com/00000421-200206000-00022
Y2  - 2021/12/05/19:34:53
KW  - (b) early trials
ER  - 

TY  - JOUR
TI  - Adozelesin, a selected lead among cyclopropylpyrroloindole analogs of the DNA-binding antibiotic, CC-1065
AU  - Li, Li H.
AU  - Kelly, RobertC.
AU  - Warpehoski, MarthaA.
AU  - McGovren, J.Patrick
AU  - Gebhard, Ilse
AU  - DeKoning, ThomasF.
T2  - Investigational New Drugs
AB  - Adozelesin (U-73975) is a potent synthetic cyclopropylpyrroloindole (CPI) analog of the cytotoxic DNAbinding antibiotic, CC-1065. In contrast to the natural product, adozelesin and related CPI analogs do not cause delayed death in non-tumored mice. Adozelesin, selected from a series of analogs for its superior in vivo antitumor activity and ease of formulation, is highly active when administered i.v. against i.p.- or s.c.implanted murine tumors, including L1210 leukemia, B16 melanoma, M5076 sarcoma, and colon 38 carcinoma, and produces long-term survivors in mice bearing i.v.-inoculated L1210 and Lewis lung carcinoma. Modest activity is shown against the highly drug-resistant pancreas 02 carcinoma. Adozelesin is also highly effective against human tumor xenografts s.c.-implanted in athymic (nude) mice, including colon CX-1 adenocarcinoma, lung LX-1 tumor, clear cell Caki-1 carcinoma, and ovarian 2780 carcinoma. Its broad spectrum of in vivo activity compares favorably with three widely used antitumor drugs, i.e. cisplatin, cyclophosphamide, and doxorubicin. Adozelesin appears to be more effective than these drugs in the treatment of very resistant tumors such as s.c.-implanted mouse B16 melanoma, pancreatic 02 carcinoma, and human colon CX-1 and human lung LX-1 tumor xenografts. Based on its high potency and high efficacy against a broad spectrum of experimental tumors, adozelesin was chosen for clinical investigation and development.
DA  - 1991/05//
PY  - 1991
DO  - 10.1007/BF00175081
DP  - DOI.org (Crossref)
VL  - 9
IS  - 2
J2  - Invest. New Drugs
LA  - en
SN  - 0167-6997, 1573-0646
UR  - http://link.springer.com/10.1007/BF00175081
Y2  - 2021/12/05/19:35:27
KW  - (b) early trials
ER  - 

TY  - JOUR
TI  - Spectrum of cell-cycle kinetics of alkylating agent Adolezesin in gynecological cancer cell lines: correlation with drug-induced cytotoxicity
AU  - Nguyen, Hoa N.
AU  - Sevin, Bernd-Uwe
AU  - Averette, Hervy
AU  - Perras, James
AU  - Ramos, Ronaldo
AU  - Donato, Daniel
T2  - Journal of Cancer Research and Clinical Oncology
AB  - Adolezesin is an analog of CC-1065. These compounds are among the most potent alkylating agents known to date. Currently Adolezesin is undergoing phase I clinical trials at several cancer centers in the USA. While the cytotoxic effects of Adolezesin have been addressed elsewhere, its effects on cell-cycle kinetics have not been reported. Flow cytometry was performed on five human gynecological cancer cell lines: AN3, AE7, BG1, HEC1A, and SKUT1B. Exposure to Adolezesin (U73975, Upjohn Co.) was done at near confluency at 0, 0.1, 0.2, 0.5, 1 and 5x, with x = 10 pg/ml as reference concentration, for 90 rain. Cell samples were taken by trypsinization at 0, 24, 48, 72, 96, and 168 h for flow cytometry. The ATP chemosensitivity assays were performed on the above cell lines to establish dose/response curves. Flow-cytometric analyses revealed that there was a spectrum of cell-cycle perturbations, which included biphasic S and G2 blocks, reverse dose-dependent G 2 blocks, and a sequential relationship of S and G2 blocks. This study demonstrated that the cell kinetic response to Adolezesin depended on several variables such as cell lines, drug sensitivity, concentrations, and sampling time. Because of this multivariable dependence and the lack of correlation with cytotoxicity, it would be difficult to use cell kinetic pertubations to predict chemotherapeutic response.
DA  - 1992/07//
PY  - 1992
DO  - 10.1007/BF01225266
DP  - DOI.org (Crossref)
VL  - 118
IS  - 7
SP  - 515
EP  - 522
J2  - J. Cancer Res. Clin. Oncol.
LA  - en
SN  - 0171-5216, 1432-1335
ST  - Spectrum of cell-cycle kinetics of alkylating agent Adolezesin in gynecological cancer cell lines
UR  - http://link.springer.com/10.1007/BF01225266
Y2  - 2021/12/05/19:35:53
KW  - (b) early trials
ER  - 

TY  - JOUR
TI  - In vitro and in vivo DNA bonding by the CC-1065 analog U-73975
AU  - Weiland, Katherine L.
AU  - Dooley, Thomas P.
T2  - Biochemistry
AB  - CC-1065, a cyclopropylpyrroloindole (CPI), is a highly potent antitumor DNA-alkylating agent. We have devised a simple method to detect CPI bonding sites on double-stranded DNA (dsDNA). The technique utilizes a modified form of bacteriophage T7 polymerase, Sequenase, to synthesize a radiolabeled nascent strand from dsDNA that has been reacted in vitro with the CC-1065 analogue U-73975 (adozelesin). The reaction products were electrophoresed on sequencing gels containing 8 M urea and visualized by autoradiography. The transit of this DNA polymerase is inhibited at the sites where CPIs are bound to the template strand. Thus, the enzyme stalls or stops at the nucleotide immediately adjacent to the modified base, resulting in the accumulation of DNA strands at these sites and in diminished read-through beyond these sites in a set of CPI-treated DNA molecules. The precise positions of polymerase inhibition can be determined by comparison of CPI-treated and unreacted DNA reactions. This modified dideoxynucleotide sequencing technique has been used to establish the sequence selectivity of U-73975. Approximately 1 kilobase of dsDNA has been analyzed to derive a consensus canonical bonding sequence, 5'(T/A)-T/A-T-A*(C/G)-(G), where A* is the site of U-73975 alkylation and parentheses denote deoxynucleotide preferences. Noncanonical sites were also found at poly(A) sites. This technique yielded a consensus sequence for U-73975 bonding that is similar to, but not identical with, the published consensus obtained for CC-1065 by a modified Maxam and Gilbert sequencing technique. We have also examined the bonding of [3H]U-73975 to the DNA of viable cultured mammalian cells, using gel electrophoresis and autoradiographic techniques. [3H] U-73975 does appear to be covalently bound to nuclear DNA in vivo (intracellular) and to a subset of human highly repetitive sequence elements. U-73975 is bound predominantly to nuclear DNA at sites other than telomeric repeat sequences, which contain the potential CPI bonding sequence (TTAGGG)„.
DA  - 1991/07/30/
PY  - 1991
DO  - 10.1021/bi00244a027
DP  - DOI.org (Crossref)
VL  - 30
IS  - 30
SP  - 7559
EP  - 7565
J2  - Biochemistry
LA  - en
SN  - 0006-2960, 1520-4995
UR  - https://pubs.acs.org/doi/abs/10.1021/bi00244a027
Y2  - 2021/12/05/19:36:05
KW  - Biochemistry
KW  - (b) early trials
ER  - 

TY  - JOUR
TI  - Phase I Study of Adozelesin Administered by 24-Hour Continuous Intravenous Infusion
AU  - Fleming, G. F.
AU  - Ratain, M. J.
AU  - O'Brien, S. M.
AU  - Schilsky, R. L.
AU  - Hoffman, P. C.
AU  - Richards, J. M.
AU  - Vogelzang, N. J.
AU  - Kasunic, D. A.
AU  - Earhart, R. H.
T2  - JNCI Journal of the National Cancer Institute
DA  - 1994/03/02/
PY  - 1994
DO  - 10.1093/jnci/86.5.368
DP  - DOI.org (Crossref)
VL  - 86
IS  - 5
SP  - 368
EP  - 372
J2  - J. Natl. Cancer Inst.
LA  - en
SN  - 0027-8874, 1460-2105
UR  - https://academic.oup.com/jnci/article-lookup/doi/10.1093/jnci/86.5.368
Y2  - 2021/12/05/19:36:23
KW  - (b) early trials
ER  - 

TY  - JOUR
TI  - A Phase I Study of Bizelesin (NSC 615291) in Patients with Advanced Solid Tumors
AU  - Pitot, Henry C
AU  - Reid, Joel M
AU  - Sloan, Jeff A
AU  - Ames, Matthew M
AU  - Adjei, Alex A
AU  - Rubin, Joseph
AU  - Bagniewski, Pamela G
AU  - Atherton, Pamela
AU  - Rayson, Daniel
AU  - Goldberg, Richard M
AU  - Erlichman, Charles
T2  - Clinical Cancer Research
AB  - Purpose: To evaluate the toxicities, characterize the pharmacokinetics, and determine the maximum-tolerated dose of bizelesin administered once every 4 weeks. Patients and Methods: Patients with advanced solid tumors received escalating doses of bizelesin as an i.v. push every 4 weeks. Pharmacokinetic studies were performed with the first treatment cycle.
Results: Nineteen eligible patients received a total of 54 courses of bizelesin at doses ranging from 0.1 to 1 ␮g/m2. Dose-limiting toxicity of neutropenia was seen in 2 of 4 patients treated at the 1 ␮g/m2 dose level. Nonhematological toxicity was generally mild with maximum toxicity being < grade 2 per National Cancer Institute Common Toxicity Criteria. No objective responses were seen in the 19 eligible patients. An L1210 bioassay was used to determine bizelesin plasma levels. The terminal elimination half-life was 140 min at the recommended Phase II dose. The area under the concentration time curve increased in proportion to administered dose, and the clearance remained constant over the dose range studied. Correlation analysis demonstrated relationships between dose and area under the concentration with cycle 1 hematological parameters, including absolute neutrophil and leukocyte nadirs.
Conclusion: Bizelesin administered every 4 weeks as an i.v. push is well tolerated with dose-limiting toxicity of neutropenia. The maximum-tolerated dose (and recommended Phase II dose) is 0.8 ␮g/m2 administered once every 4 weeks.
DA  - 2002///
PY  - 2002
DP  - Zotero
VL  - 8
SP  - 712
EP  - 717
J2  - Clin. Cancer Res.
LA  - en
KW  - (b) early trials
ER  - 

TY  - JOUR
TI  - Cytotoxicity and Antitumor Activity of Carzelesin, a Prodrug Cyclopropylpyrroloindole Analogue
AU  - Li, Li H.
AU  - DeKoning, Thomas F.
AU  - Kelly, Robert C.
AU  - Krueger, William C.
AU  - McGovren, J. Patrick
AU  - Padbury, Guy E.
AU  - Petzold, Gary L.
AU  - Wallace, Tanya L.
AU  - Ouding, R.J.
AU  - Prairie, Mark D.
AU  - Gebhard, Ilse
T2  - Cancer Research
DA  - 1992///
PY  - 1992
DP  - Zotero
VL  - 52
SP  - 4904
EP  - 4913
J2  - Cancer Res.
LA  - en
UR  - https://pubmed.ncbi.nlm.nih.gov/1516047/
KW  - Cancer Res.
KW  - Krueger
KW  - (b) early trials
ER  - 

TY  - JOUR
TI  - Myelotoxic effects of the bifunctional alkylating agent bizelesin on human, canine and murine myeloid progenitor cells
AU  - Volpe, D. A.
AU  - Tomaszewski, Joseph E.
AU  - Parchment, Ralph E.
AU  - Garg, Achal
AU  - Flora, Karl P.
AU  - Murphy, Martin J.
AU  - Grieshaber, Charles K.
T2  - Cancer Chemotherapy and Pharmacology
DA  - 1996/11/18/
PY  - 1996
DO  - 10.1007/s002800050550
DP  - DOI.org (Crossref)
VL  - 39
IS  - 1-2
SP  - 143
EP  - 149
J2  - Cancer Chemother. Pharmacol.
LA  - en
SN  - 0344-5704, 1432-0843
UR  - http://link.springer.com/10.1007/s002800050550
Y2  - 2021/12/05/19:36:39
KW  - (b) early trials
ER  - 

TY  - JOUR
TI  - Characteristics of Antitumor Activity of KW-2189, a Novel Water-soluble Derivative of Duocarmycin, against Murine and Human Tumors
AU  - Kobayashi, Eiji
AU  - Okamoto, Akihiko
AU  - Asada, Masao
AU  - Okabe, Masami
AU  - Nagamura, Satoru
AU  - Asai, Akira
AU  - Saito, Hiromitsu
AU  - Gomi, Katsushige
AU  - Hirata, Tadashi
T2  - Cancer Research
DA  - 1994///
PY  - 1994
DP  - Zotero
VL  - 54
SP  - 2404
EP  - 2410
J2  - Cancer Res.
LA  - en
UR  - https://pubmed.ncbi.nlm.nih.gov/8162588/
KW  - Saito
KW  - Cancer Res.
KW  - (b) early trials
ER  - 

TY  - JOUR
TI  - Therapeutic efficacy of the cyclopropylpyrroloindole, carzelesin, against xenografts derived from adult and childhood solid tumors
AU  - Houghton, Peter J.
AU  - Cheshire, Pamela J.
AU  - Hallman II, James D.
AU  - Houghton, Janes A.
T2  - Cancer Chemotherapy and Pharmacology
DA  - 1995///
PY  - 1995
DO  - 10.1007/BF00685731
DP  - Zotero
VL  - 36
SP  - 45
EP  - 52
J2  - Cancer Chemother. Pharmacol.
LA  - en
KW  - (b) early trials
ER  - 

TY  - JOUR
TI  - Alkylation of guanine and cytosine in DNA by bizelesin. Evidence for a covalent immobilization leading to a proximity-driven alkylation of normally unreactive bases by a (+)-CC-1065 cross-linking compound
AU  - Sun, Daekyu
AU  - Park, Hyun Ju
AU  - Hurley, Laurence H.
T2  - Chemical Research in Toxicology
DA  - 1993/11//
PY  - 1993
DO  - 10.1021/tx00036a020
DP  - DOI.org (Crossref)
VL  - 6
IS  - 6
SP  - 889
EP  - 894
J2  - Chem. Res. Toxicol.
LA  - en
SN  - 0893-228X, 1520-5010
UR  - https://pubs.acs.org/doi/abs/10.1021/tx00036a020
Y2  - 2021/12/05/19:37:12
KW  - Hurley
KW  - (b) early trials
ER  - 

TY  - JOUR
TI  - Practical Synthesis of the High-Quality Antitumor Agent KW-2189 from Duocarmycin B2 Using a Facile One-Pot Synthesis of an Intermediate
AU  - Kinugawa, Masahiko
AU  - Nagamura, Satoru
AU  - Sakaguchi, Akihiko
AU  - Masuda, Yoshiaki
AU  - Saito, Hiromitsu
AU  - Ogasa, Takehiro
AU  - Kasai, Masaji
T2  - Organic Process Research & Development
AB  - A facile and large-scale preparation process of a potent antitumor agent KW-2189 (2), derived from the antitumor antibiotic duocarmycin B2 (1), has been developed. This new synthetic route required three steps: (i) one-pot carbamoylation and subsequent reduction, (ii) Wagner-Meerwein rearrangement of the methoxycarbonyl group for the production of the pyrrole compound 6, and (iii) formation of the hydrobromide salt 2. The key strategic improvement was to obtain good quality hydroxy compound 4 in a reasonable yield without isolation of the unstable keto intermediate 3a. During commercial-scale production at a scale of about 50 g, this strategy provided high-quality KW-2189 (2) in a 55% overall yield from 1. Potential degradation compounds 7-9 were also synthesized and shown to be absent in the KW-2189 (2) prepared.
DA  - 1998/11/01/
PY  - 1998
DO  - 10.1021/op980038k
DP  - DOI.org (Crossref)
VL  - 2
IS  - 6
SP  - 344
EP  - 350
J2  - Org. Process Res. Dev.
LA  - en
SN  - 1083-6160, 1520-586X
UR  - https://pubs.acs.org/doi/10.1021/op980038k
Y2  - 2021/12/05/19:37:22
KW  - Saito
KW  - (b) early trials
ER  - 

TY  - JOUR
TI  - Mutation spectra induced by adozelesin in the supF gene of human XP-A fibroblasts
AU  - Lee, Se-Young
AU  - Pfeifer, Gerd P.
AU  - Lee, Chong-Soon
T2  - Archives of Pharmacal Research
AB  - Adozelesin is a synthetic analog of the antitumor antibiotic, CC-1065, which alkylates N3 of adenine in the minor DNA groove in a sequence-specific manner. Here we tested the mutation spectra induced by adozelesin in the supF gene of human XP-A fibroblasts using a shuttle vector assay. Adozelesin primarily induces mutations via an A → T transversion and a single base insertion. The A → T transversion (43/59) was observed at the adenine alkylation site in the 5’-ATTTA* sequence (A* is the site of alkylation). The single base insertion (5/59) was observed at the 3’-side of the covalently modified adenine in the 5’-CTAAA* sequence. The results of this study suggest that the DNA alkylating sequence of adozelesin influences the type of DNA mutation.
DA  - 2010/04//
PY  - 2010
DO  - 10.1007/s12272-010-0419-7
DP  - DOI.org (Crossref)
VL  - 33
IS  - 4
SP  - 633
EP  - 636
J2  - Arch. Pharm. Res.
LA  - en
SN  - 0253-6269, 1976-3786
UR  - http://link.springer.com/10.1007/s12272-010-0419-7
Y2  - 2021/12/05/19:37:28
KW  - (b) early trials
ER  - 

TY  - JOUR
TI  - Lethality, DNA Alkylation, and Cell Cycle Effects of Adozelesin (U-73975) on Rodent and Human Cells
AU  - Bhuyan, B K
AU  - Smith, K S
AU  - Adams, E G
AU  - Petzold, G L
AU  - McGovren, J P
T2  - Cancer Research
DA  - 1992///
PY  - 1992
DP  - Zotero
VL  - 52
SP  - 5687
EP  - 5692
J2  - Cancer Res.
LA  - en
KW  - Cancer Res.
KW  - (b) early trials
ER  - 

TY  - JOUR
TI  - hnRNP L enhances sensitivity of the cells to KW-2189
AU  - Taguchi, Fumiko
AU  - Kusaba, Hitoshi
AU  - Asai, Akira
AU  - Iwamoto, Yasuo
AU  - Yano, Keiichi
AU  - Nakano, Hirofumi
AU  - Mizukami, Tamio
AU  - Saijo, Nagahiro
AU  - Kato, Harubumi
AU  - Nishio, Kazuto
T2  - International Journal of Cancer
DA  - 2004/02/20/
PY  - 2004
DO  - 10.1002/ijc.11616
DP  - DOI.org (Crossref)
VL  - 108
IS  - 5
SP  - 679
EP  - 685
J2  - Int. J. Cancer
LA  - en
SN  - 0020-7136, 1097-0215
UR  - https://onlinelibrary.wiley.com/doi/10.1002/ijc.11616
Y2  - 2021/12/05/19:39:51
KW  - (b) early trials
ER  - 

TY  - JOUR
TI  - DNA structural perturbation induced by the CPI-derived DNA interstrand cross-linker: molecular mechanisms for the sequence specific recognition
AU  - Park, Hyun-Ju
T2  - Archives of Pharmacal Research
DA  - 2001/10//
PY  - 2001
DO  - 10.1007/BF02975194
DP  - DOI.org (Crossref)
VL  - 24
IS  - 5
SP  - 455
EP  - 465
J2  - Arch. Pharm. Res.
LA  - en
SN  - 0253-6269, 1976-3786
ST  - DNA structural perturbation induced by the CPI-derived DNA interstrand cross-linker
UR  - http://link.springer.com/10.1007/BF02975194
Y2  - 2021/12/05/19:40:20
KW  - (b) early trials
ER  - 

TY  - JOUR
TI  - Carzelesin phase II study in advanced breast, ovarian, colorectal, gastric, head and neck cancer, non-Hodgkin's lymphoma and malignant melanoma: a study of the EORTC early clinical studies group (ECSG)
AU  - Pavlidis, Nicholas
AU  - Aamdal, Steinar
AU  - Awada, Ahmad
AU  - Calvert, Hilary
AU  - Fumoleau, Pierre
AU  - Sorio, Roberto
AU  - Punt, Cees
AU  - Verweij, Jaap
AU  - van Oosterom, Allan
AU  - Morant, Rudolf
AU  - Wanders, Jantien
AU  - Hanauske, Axel-R.
T2  - Cancer Chemotherapy and Pharmacology
DA  - 2000/08/04/
PY  - 2000
DO  - 10.1007/s002800000134
DP  - DOI.org (Crossref)
VL  - 46
IS  - 2
SP  - 167
EP  - 171
J2  - Cancer Chemother. Pharmacol.
LA  - en
SN  - 0344-5704, 1432-0843
ST  - Carzelesin phase II study in advanced breast, ovarian, colorectal, gastric, head and neck cancer, non-Hodgkin's lymphoma and malignant melanoma
UR  - http://link.springer.com/10.1007/s002800000134
Y2  - 2021/12/05/19:40:26
KW  - (b) early trials
ER  - 

TY  - JOUR
TI  - A phase I study of Bizelesin, a highly potent and selective DNA-interactive agent, in patients with advanced solid malignancies
AU  - Schwartz, G.H.
AU  - Patnaik, A.
AU  - Hammond, L.A.
AU  - Rizzo, J.
AU  - Berg, K.
AU  - Von Hoff, D.D.
AU  - Rowinsky, E.K.
T2  - Annals of Oncology
AB  - Background: The aim of this study was to assess the feasibility of administering bizelesin, a cyclopropylpyrroloindole with extraordinarily high potency as a bifunctional DNA-damaging agent and selectivity for specific AT-rich DNA sequences, as a single i.v. bolus injection every 4 weeks in patients with advanced solid malignancies. The study also sought to determine the maximum tolerated dose (MTD) of bizelesin, characterize its pharmacokinetic behavior, and seek preliminary evidence of anticancer activity. Patients and methods: Patients with advanced solid malignancies were treated with escalating doses of bizelesin as an i.v. bolus injection every 4 weeks. The selection of the specific starting dose, 0.1 µg/m2, which was equivalent to one-tenth the toxic dose low in dogs, factored in large interspecies differences in myelotoxicity as gauged using an ex vivo hematopoietic colony-forming assay. Due to concerns about the high potency of bizelesin and the large interspecies differences in toxicity, a conservative dose-escalation scheme was used for dose-level assignment to determine the MTD levels for both minimally pretreated (MP) and heavily pretreated (HP) patients. A variety of analytical assays were assessed to reliably measure bizelesin concentrations in plasma.
Results: Sixty-two patients were treated with 185 courses of bizelesin at eight dose levels ranging from 0.1 to 1.5 µg/m2. Myelosuppression, principally neutropenia that was always brief, was the most common toxicity observed. Thrombocytopenia and anemia were uncommon and severe non-hematological effects were not observed. Severe neutropenia alone and/or associated with fever was consistently experienced by HP and MP patients at doses exceeding 0.71 and 1.26 µg/m2, respectively. These doses also resulted in functionally non-cumulative myelosuppression as repetitive treatment was well-tolerated. A 40% reduction in measurable disease lasting 24 months was noted in a patient with advanced ovarian carcinoma. Various analytical methods were evaluated but none demonstrated the requisite sensitivity to reliably quantify the minute plasma concentrations of bizelesin and metabolites resulting from administering microgram quantities of drug.
Conclusions: The highly potent and unique cytotoxic agent, bizelesin can be feasibly administered to patients with advanced solid malignancies. The recommended doses for phase II studies of bizelesin as a bolus i.v. injection every 4 weeks are 0.71 and 1.26 µg/m2 in HP and MP patients, respectively. The characteristics of the myelosuppression, the paucity of severe toxicities with repetitive treatment, the preliminary antitumor activity noted, and, above all, its unique mechanism of action as a selective DNA-damaging agent and high potency, warrant disease-directed evaluations of bizelesin in solid and hematopoietic malignancies and consideration of its use as a cytotoxic in targeted conjugated therapeutics.
DA  - 2003/05//
PY  - 2003
DO  - 10.1093/annonc/mdg215
DP  - DOI.org (Crossref)
VL  - 14
IS  - 5
SP  - 775
EP  - 782
J2  - Ann. Oncol.
LA  - en
SN  - 09237534
UR  - https://linkinghub.elsevier.com/retrieve/pii/S0923753419635234
Y2  - 2021/12/05/19:40:41
KW  - (b) early trials
ER  - 

TY  - JOUR
TI  - Use of KW-2189, a DNA Minor Groove-Binding Agent, in Patients with Hepatocellular Carcinoma: A North Central Cancer Treatment Group (NCCTG) Phase II Clinical Trial
AU  - Alberts, Steven R.
AU  - Suman, Vera J.
AU  - Pitot, Henry C.
AU  - Camoriano, John K.
AU  - Rubin, Joseph
T2  - Journal of Gastrointestinal Cancer
AB  - Background Hepatocellular carcinoma (HCC) is a common cancer in certain portions of the world. Currently no effective therapies exist for patients with advanced or metastatic HCC. KW-2189, a DNA minor groove-binding agent, has shown promising activity against HCC in preclinical evaluations.
Methods A phase II study was conducted to evaluate the activity of KW-2189 in patients with histologic or cytologic confirmed advanced or metastatic HCC who had no prior systemic therapy. Patients received KW-2189 at a dose of 0.5 mg/m2 administered on day 1 of a 6-week cycle. The primary endpoint of the trial was objective regression. Other endpoints included toxicity, disease-free survival, and overall survival.
Results Due to hematologic toxicity the dose of KW-2189 was reduced to 0.375 mg/m2 after 11 patients had been enrolled into the trial. Due to continued significant hematologic toxicity in the next five patients enrolled at the lower dose the trial was closed to accrual. Two responses were seen in patients enrolled at the higher dose, including one sustained CR.
Conclusion KW-2189 showed evidence of anti-tumor activity in HCC. However, because of significant and prolonged hematologic toxicity, when given as a single
DA  - 2007/01//
PY  - 2007
DO  - 10.1007/s12029-007-9007-6
DP  - DOI.org (Crossref)
VL  - 38
IS  - 1
SP  - 10
EP  - 14
J2  - J. Gastrointest. Cancer
LA  - en
SN  - 1941-6628, 1941-6636
ST  - Use of KW-2189, a DNA Minor Groove-Binding Agent, in Patients with Hepatocellular Carcinoma
UR  - https://link.springer.com/10.1007/s12029-007-9007-6
Y2  - 2021/12/05/19:40:44
KW  - (b) early trials
ER  - 

TY  - JOUR
TI  - Synthesis and DNA crosslinking by a rigid CPI dimer
AU  - Mitchell, Mark A.
AU  - Kelly, Robert C.
AU  - Wicnienski, Nancy A.
AU  - Hatzenbuhler, Nicole T.
AU  - Williams, Marta G.
AU  - Petzold, Gary L.
AU  - Slightom, Jerry L.
AU  - Siemieniak, David R.
T2  - Journal of the American Chemical Society
DA  - 1991/11//
PY  - 1991
DO  - 10.1021/ja00023a085
DP  - DOI.org (Crossref)
VL  - 113
IS  - 23
SP  - 8994
EP  - 8995
J2  - J. Am. Chem. Soc.
LA  - en
SN  - 0002-7863, 1520-5126
UR  - https://pubs.acs.org/doi/abs/10.1021/ja00023a085
Y2  - 2021/12/05/19:40:55
KW  - JACS
KW  - (b) early trials
ER  - 

TY  - JOUR
TI  - DNA Alkylation by Pyrrole−Imidazole <i>seco</i> -CBI Conjugates with an Indole Linker: Sequence-Specific DNA Alkylation with 10-Base-Pair Recognition through Heterodimer Formation
AU  - Minoshima, Masafumi
AU  - Bando, Toshikazu
AU  - Sasaki, Shunta
AU  - Shinohara, Ken-ichi
AU  - Shimizu, Tatsuhiko
AU  - Fujimoto, Jun
AU  - Sugiyama, Hiroshi
T2  - Journal of the American Chemical Society
AB  - The sequence-specific DNA alkylation by conjugates 4 and 5, which consist of N-methylpyrrole (Py)-N-methylimidazole (Im) polyamides and 1-(chloromethyl)-5-hydroxy-1,2-dihydro-3H-benz[e]indole (seco-CBI) linked with an indole linker, was investigated in the absence or presence of partner Py-Im polyamide 6. High-resolution denaturing polyacrylamide gel electrophoresis revealed that conjugate 4 alkylates DNA at the sequences 5′-(A/T)GCCTA-3′ through hairpin formation, and alkylates 5′-GGAAAGAAAA-3′ through an extended binding mode. However, in the presence of partner Py-Im polyamide 6, conjugate 4 alkylates DNA at a completely different sequence, 5′-AGGTTGTCCA-3′. Alkylation of 4 in the presence of 6 was effectively inhibited by a competitor 7. Surface plasmon resonance (SPR) results indicated that conjugate 4 does not bind to 5′-AGGTTGTCCA-3′, whereas 6 binds tightly to this sequence. The results suggest that alkylation proceeds through heterodimer formation, indicating that this is a general way to expand the recognition sequence for DNA alkylation by Py-Im seco-CBI conjugates.
DA  - 2007/05/01/
PY  - 2007
DO  - 10.1021/ja065235a
DP  - DOI.org (Crossref)
VL  - 129
IS  - 17
SP  - 5384
EP  - 5390
J2  - J. Am. Chem. Soc.
LA  - en
SN  - 0002-7863, 1520-5126
ST  - DNA Alkylation by Pyrrole−Imidazole <i>seco</i> -CBI Conjugates with an Indole Linker
UR  - https://pubs.acs.org/doi/10.1021/ja065235a
Y2  - 2021/12/05/19:45:30
KW  - JACS
KW  - Sugiyama
KW  - (1) SAR
ER  - 

TY  - JOUR
TI  - Sequence-Specific Alkylation by Y-Shaped and Tandem Hairpin Pyrrole–Imidazole Polyamides
AU  - Sasaki, Shunta
AU  - Bando, Toshikazu
AU  - Minoshima, Masafumi
AU  - Shinohara, Ken-ichi
AU  - Sugiyama, Hiroshi
T2  - Chemistry - A European Journal
DA  - 2008/01/18/
PY  - 2008
DO  - 10.1002/chem.200700571
DP  - DOI.org (Crossref)
VL  - 14
IS  - 3
SP  - 864
EP  - 870
J2  - Chem. Eur. J.
LA  - en
SN  - 09476539, 15213765
UR  - https://onlinelibrary.wiley.com/doi/10.1002/chem.200700571
Y2  - 2021/12/05/19:45:34
KW  - Sugiyama
KW  - (1) SAR
KW  - ChemEurJ
ER  - 

TY  - JOUR
TI  - Mechanism of Action of AminoCBIs: Highly Reactive but Highly Cytotoxic Analogues of the Duocarmycins
AU  - Tercel, Moana
AU  - Pruijn, Frederik B.
AU  - O'Connor, Patrick D.
AU  - Liyanage, H. D. Sarath
AU  - Atwell, Graham J.
AU  - Alix, Sonia M.
T2  - ChemBioChem
DA  - 2014/09/05/
PY  - 2014
DO  - 10.1002/cbic.201402256
DP  - DOI.org (Crossref)
VL  - 15
IS  - 13
SP  - 1998
EP  - 2006
J2  - ChemBioChem
LA  - en
SN  - 14394227
ST  - Mechanism of Action of AminoCBIs
UR  - https://onlinelibrary.wiley.com/doi/10.1002/cbic.201402256
Y2  - 2021/12/05/19:45:37
KW  - Tercel
KW  - (1) SAR
ER  - 

TY  - JOUR
TI  - Synthesis of Ring Size seco-Analogs of the Antitumor Antibiotic CC-1065 by Two Consecutive Transition Metal-Initiated Transformations
AU  - Tietze, Lutz F.
AU  - Looft, Jan
AU  - Feuerstein, Tim
T2  - European Journal of Organic Chemistry
DA  - 2003/08//
PY  - 2003
DO  - 10.1002/ejoc.200300077
DP  - DOI.org (Crossref)
VL  - 2003
IS  - 15
SP  - 2749
EP  - 2755
J2  - Eur. J. Org. Chem.
LA  - en
SN  - 1434193X, 10990690
UR  - https://onlinelibrary.wiley.com/doi/10.1002/ejoc.200300077
Y2  - 2021/12/05/19:45:41
KW  - Tietze
KW  - (1) SAR
KW  - EJOC
ER  - 

TY  - JOUR
TI  - Synthesis of New Water-Soluble DNA-Binding Subunits for Analogues of the Cytotoxic Antibiotic CC-1065 and Their Prodrugs
AU  - Tietze, Lutz F.
AU  - Major, Felix
T2  - European Journal of Organic Chemistry
DA  - 2006/05//
PY  - 2006
DO  - 10.1002/ejoc.200500060
DP  - DOI.org (Crossref)
VL  - 2006
IS  - 10
SP  - 2314
EP  - 2321
J2  - Eur. J. Org. Chem.
LA  - en
SN  - 1434-193X, 1099-0690
UR  - https://onlinelibrary.wiley.com/doi/10.1002/ejoc.200500060
Y2  - 2021/12/05/19:45:44
KW  - Tietze
KW  - (1) SAR
KW  - EJOC
ER  - 

TY  - JOUR
TI  - Enantio- and Diastereoselective Synthesis of Duocarmycine-Based Prodrugs for a Selective Treatment of Cancer by Epoxide Opening
AU  - Tietze, Lutz F.
AU  - Schuster, Heiko J.
AU  - Hampel, Sonja M.
AU  - Rühl, Stephan
AU  - Pfoh, Roland
T2  - Chemistry - A European Journal
DA  - 2008/01/18/
PY  - 2008
DO  - 10.1002/chem.200700988
DP  - DOI.org (Crossref)
VL  - 14
IS  - 3
SP  - 895
EP  - 901
J2  - Chem. Eur. J.
LA  - en
SN  - 09476539, 15213765
UR  - https://onlinelibrary.wiley.com/doi/10.1002/chem.200700988
Y2  - 2021/12/05/19:45:48
KW  - Tietze
KW  - (1) SAR
KW  - ChemEurJ
ER  - 

TY  - JOUR
TI  - Derivatives of Methyl 5-Methyl-4-oxo-1,2,4,5,8,8a- hexahydrocyclopropa[ <i>c</i> ]-pyrrolo[3,2- <i>e</i> ]indole-7- carboxylate: A Case of Inverse Electronic Effects on the Reactivity of CC-1065 Derivatives
AU  - Castedo, Luis
AU  - Delamano, José
AU  - Enjo, Juan
AU  - Fernández, Jesús
AU  - Grávalos, Dolores G.
AU  - Leis, Ramón
AU  - López, Carmen
AU  - Marcos, Carlos F.
AU  - Ríos, Ana
AU  - Tojo, Gabriel
T2  - Journal of the American Chemical Society
DA  - 2001/05/01/
PY  - 2001
DO  - 10.1021/ja005704n
DP  - DOI.org (Crossref)
VL  - 123
IS  - 21
SP  - 5102
EP  - 5103
J2  - J. Am. Chem. Soc.
LA  - en
SN  - 0002-7863, 1520-5126
ST  - Derivatives of Methyl 5-Methyl-4-oxo-1,2,4,5,8,8a- hexahydrocyclopropa[ <i>c</i> ]-pyrrolo[3,2- <i>e</i> ]indole-7- carboxylate
UR  - https://pubs.acs.org/doi/10.1021/ja005704n
Y2  - 2021/12/05/19:45:50
KW  - JACS
KW  - (1) SAR
ER  - 

TY  - JOUR
TI  - Initial development of a cytotoxic amino-seco-CBI warhead for delivery by prodrug systems
AU  - Twum, Elvis A.
AU  - Nathubhai, Amit
AU  - Wood, Pauline J.
AU  - Lloyd, Matthew D.
AU  - Thompson, Andrew S.
AU  - Threadgill, Michael D.
T2  - Bioorganic & Medicinal Chemistry
AB  - Cyclopropabenzaindoles (CBIs) are exquisitely potent cytotoxins which bind and alkylate in the minor groove of DNA. They are not selective for cancer cells, so prodrugs are required. CBIs can be formed at physiological pH by Winstein cyclisation of 1-chloromethyl-3-substituted-5-hydroxy-2,3-dihydrobenzo[e]indoles (5-OH-seco-CBIs). Corresponding 5-NH2-seco-CBIs should also undergo Winstein cyclisation similarly. A key triply orthogonally protected intermediate on the route to 5-NH2-seco-CBIs has been synthesised, via selective monotriﬂuoroacetylation of naphthalene-1,3-diamine, Boc protection, electrophilic iodination, selective allylation at the triﬂuoroacetamide and 5-exo radical ring-closure with TEMPO. This intermediate has potential for introduction of peptide prodrug masking units (deactivating the Winstein cyclisation and cytotoxicity), addition of diverse indole-amide side-chains (enhancing noncovalent binding prior to alkylation) and use of different leaving groups (replacing the usual chlorine, allowing tuning of the rate of Winstein cyclisation). This key intermediate was elaborated into a simple model 5-NH2-seco-CBI with a dimethylaminoethoxyindole side-chain. Conversion to a bio-reactive entity and the bioactivity of this system were conﬁrmed through DNA-melting studies (DTm = 13 °C) and cytotoxicity against LNCaP human prostate cancer cells (IC50 = 18 nM).
DA  - 2015/07//
PY  - 2015
DO  - 10.1016/j.bmc.2015.04.034
DP  - DOI.org (Crossref)
VL  - 23
IS  - 13
SP  - 3481
EP  - 3489
J2  - Bioorg. Med. Chem.
LA  - en
SN  - 09680896
UR  - https://linkinghub.elsevier.com/retrieve/pii/S0968089615003326
Y2  - 2021/12/05/19:45:53
KW  - BMC
KW  - (1) SAR
ER  - 

TY  - JOUR
TI  - Preclinical pharmacology of novel indolecarboxamide ML-970, an investigative anticancer agent
AU  - Rayburn, Elizabeth
AU  - Wang, Wei
AU  - Li, Mao
AU  - Zhang, Xu
AU  - Xu, Hongxia
AU  - Li, Haibo
AU  - Qin, Jiang-Jiang
AU  - Jia, Lee
AU  - Covey, Joseph
AU  - Lee, Moses
AU  - Zhang, Ruiwen
T2  - Cancer Chemotherapy and Pharmacology
AB  - Purpose ML-970 (AS-I-145; NSC 716970) is an indolecarboxamide synthesized as a less toxic analog of CC-1065 and duocarmycin, a natural product that binds the A-T-rich DNA minor groove and alkylates DNA. The NCI60 screening showed that ML-970 had potent cytotoxic activity, with an average GI50 of 34 nM. The aim of this study is to deﬁne the pharmacological properties of this novel anticancer agent.
DA  - 2012/06//
PY  - 2012
DO  - 10.1007/s00280-012-1851-9
DP  - DOI.org (Crossref)
VL  - 69
IS  - 6
SP  - 1423
EP  - 1431
J2  - Cancer Chemother. Pharmacol.
LA  - en
SN  - 0344-5704, 1432-0843
UR  - http://link.springer.com/10.1007/s00280-012-1851-9
Y2  - 2021/12/05/19:45:56
KW  - Lee
KW  - (1) SAR
ER  - 

TY  - JOUR
TI  - Cyclization of Free Radicals at the C-7 Position of Ethyl Indole–2-carboxylate Derivatives: an Entry to a New Class of Duocarmycin Analogues
AU  - Al-Said, Naim
AU  - Shawakfeh, Khaled
AU  - Abdullah, Wasim
T2  - Molecules
AB  - Aryl free-radicals generated at the C-7 position of ethyl indole-2-carboxylates bearing N-allyl and propargylic groups triggered intramolecular cyclizations to furnish a new class of Duocarmycin analogues, formal ethyl pyrrolo[3,2,1-ij]quinoline-2carboxylate derivatives, through the less favorable 6-endo-trig cyclization mode.
DA  - 2005/12/31/
PY  - 2005
DO  - 10.3390/10121446
DP  - DOI.org (Crossref)
VL  - 10
IS  - 12
SP  - 1446
EP  - 1457
J2  - Molecules
LA  - en
SN  - 1420-3049
ST  - Cyclization of Free Radicals at the C-7 Position of Ethyl Indole–2-carboxylate Derivatives
UR  - http://www.mdpi.com/1420-3049/10/12/1446
Y2  - 2021/12/05/19:45:59
KW  - (1) SAR
ER  - 

TY  - JOUR
TI  - Studies on the total synthesis of CC-1065: preparation of a synthetic simplified 3-carbamoyl-1,2-dihydro-3H-pyrrolo[3,2-e]indole dimer/trimer/tetramer (CDPI dimer/trimer/tetramer) and development of methodology for PDE-I dimer methyl ester formation
AU  - Boger, Dale L.
AU  - Coleman, Robert S.
AU  - Invergo, Benedict J.
T2  - The Journal of Organic Chemistry
DA  - 1987/04//
PY  - 1987
DO  - 10.1021/jo00384a026
DP  - DOI.org (Crossref)
VL  - 52
IS  - 8
SP  - 1521
EP  - 1530
J2  - J. Org. Chem.
LA  - en
SN  - 0022-3263, 1520-6904
ST  - Studies on the total synthesis of CC-1065
UR  - https://pubs.acs.org/doi/abs/10.1021/jo00384a026
Y2  - 2021/12/05/19:46:01
KW  - Boger
KW  - JOC
KW  - (1) SAR
ER  - 

TY  - JOUR
TI  - Total synthesis of (.+-.)-N2-(phenylsulfonyl)-CPI, (.+-.)-CC-1065, (+)-CC-1065, ent-(-)-CC-1065, and the precise, functional agents (.+-.)-CPI-CDPI2, (+)-CPI-CDPI2, and (-)-CPI-CDPI2 [(.+-.)-(3bR*,4aS*)-, (+)-(3bR,4aS)-, and (-)-(3bS,4aR)-deoxy-CC-1065]
AU  - Boger, Dale L.
AU  - Coleman, Robert S.
T2  - Journal of the American Chemical Society
AB  - Full details of the total synthesis of (±)-TV2-(phenylsulfonyl)-CPI (3), the spiro[2.5]octa-4,7-dien-6-one bearing left-hand segment of CC-1065, the coupling of the racemic and resolved immediate precursors (±)-(l/?*)-33, (-)-(lS)-33, and (+)-(U?)-33 with synthetic PDE-I dimer (PDE-I2, 39), and incorporation into the total syntheses of (±)-CC-1065, natural (+)-CC-1065, and enantiomeric (-)-CC-1065 are described. The approach to the CC-1065 CPI left-hand segment is based on the regioselective, nucleophilic addition of 1 -piperidino-1 -propene to the selectively activated ^-(phenylsulfonylpp-quinone diimide 11 for direct introduction of the CPI 3-methylpyrrole A ring and the subsequent implementation of a 5-exo-dig aryl radical-alkyne cyclization for indirect introduction of the CPI 3-(hydroxymethyl)pyrroline C ring (23 —«· 24 —» 25). Adoption of the Winstein Ar-3' spirocyclization provided the final introduction of the CPI spirocyclopropylquinone. Full details of additional incorporation of (±)-(l/?*)-33, (-)-(lS)-33, and (+)-(l/?)-33 into the total syntheses of (±)-, (+)-, and (-)-CPI-CDPI2 [(±)-(3bi?*,4aS*)-, (+)-(3b7?,4a5)-, and (-)-(3bS,4a7?)-deoxy-CC-1065] are described. CPI-CDPI2 was anticipated and found to possess the precise structural and functional features that are responsible for the CC-1065 sequence-selective B-DNA minor groove association and the resulting expression of potent cytostatic activity. CC-1065, and the precise functional agent CPI-CDPI2, constitute reactive alkylating agents superimposed on the CDPI trimer skeleton and derive their B-DNA associative properties through a common underlying mechanism: accessible hydrophobic binding-driven-bonding. It is predominantly hydrophobic interactions of the concave face of CC-1065 and its B-DNA minor-groove complementary shape (curvature and pitch) that permit (binding) the association with accessible AT-rich minor-groove regions and promote (bonding) the irreversible adenine N-3 covalent alkylation.
DA  - 1988/07//
PY  - 1988
DO  - 10.1021/ja00222a043
DP  - DOI.org (Crossref)
VL  - 110
IS  - 14
SP  - 4796
EP  - 4807
J2  - J. Am. Chem. Soc.
LA  - en
SN  - 0002-7863, 1520-5126
UR  - https://pubs.acs.org/doi/abs/10.1021/ja00222a043
Y2  - 2021/12/05/19:46:05
KW  - Boger
KW  - JACS
KW  - (1) SAR
ER  - 

TY  - JOUR
TI  - Total synthesis of (.+-.)-N-(phenylsulfonyl)- and (.+-.)-N-(tert-butyloxycarbonyl)-CI, (.+-.)-CI-CDPI1, and (.+-.)-CI-CDPI2: CC-1065 functional analogs incorporating the parent 1,2,7,7a-tetrahydrocycloprop[1,2-c]indol-4-one (CI) left-hand subunit
AU  - Boger, Dale L.
AU  - Wysocki, Ronald J.
T2  - The Journal of Organic Chemistry
AB  - The total synthesis of (±)-JV-(phenylsulfonyl)and (±)-JV-(tert-butyloxycarbonyl)-l,2,7,7a-tetrahydrocycloprop[l,2-c]indol-4-one [(±)-JV-(phenylsulfonyl)-CI (7) and (±)-JV-BOC-CI (8)] and its incorporation into the total synthesis of (il-CI-CDPIj (5) and (±)-CI-CDPI2 (6), minimum potent pharmacophores of the antitumor antibiotic CC-1065, are detailed.
DA  - 1989/03//
PY  - 1989
DO  - 10.1021/jo00267a004
DP  - DOI.org (Crossref)
VL  - 54
IS  - 6
SP  - 1238
EP  - 1240
J2  - J. Org. Chem.
LA  - en
SN  - 0022-3263, 1520-6904
ST  - Total synthesis of (.+-.)-N-(phenylsulfonyl)- and (.+-.)-N-(tert-butyloxycarbonyl)-CI, (.+-.)-CI-CDPI1, and (.+-.)-CI-CDPI2
UR  - https://pubs.acs.org/doi/abs/10.1021/jo00267a004
Y2  - 2021/12/05/19:46:07
KW  - Boger
KW  - JOC
KW  - (1) SAR
ER  - 

TY  - JOUR
TI  - Total synthesis and evaluation of (.+-.)-N-(tert-butoxycarbonyl)-CBI, (.+-.)-CBI-CDPI1, and (.+-.)-CBI-CDPI2: CC-1065 functional agents incorporating the equivalent 1,2,9,9a-tetrahydrocyclopropa[1,2-c]benz[1,2-e]indol-4-one (CBI) left-hand subunit
AU  - Boger, Dale L.
AU  - Ishizaki, Takayoshi
AU  - Wysocki, Ronald J.
AU  - Munk, Stephen A.
AU  - Kitos, Paul A.
AU  - Suntornwat, Oranart
T2  - Journal of the American Chemical Society
DA  - 1989/08//
PY  - 1989
DO  - 10.1021/ja00198a089
DP  - DOI.org (Crossref)
VL  - 111
IS  - 16
SP  - 6461
EP  - 6463
J2  - J. Am. Chem. Soc.
LA  - en
SN  - 0002-7863, 1520-5126
ST  - Total synthesis and evaluation of (.+-.)-N-(tert-butoxycarbonyl)-CBI, (.+-.)-CBI-CDPI1, and (.+-.)-CBI-CDPI2
UR  - https://pubs.acs.org/doi/abs/10.1021/ja00198a089
Y2  - 2021/12/05/19:46:09
KW  - Boger
KW  - JACS
KW  - (1) SAR
ER  - 

TY  - JOUR
TI  - Synthesis of N-(tert-butyloxycarbonyl)-CBI, CBI, CBI-CDPI1, and CBI-CDPI2: enhanced functional analogs of CC-1065 incorporating the 1,2,9,9a-tetrahydrocyclopropa[c]benz[e]indol-4-one (CBI) left-hand subunit
AU  - Boger, Dale L.
AU  - Ishizaki, Takayoshi
AU  - Kitos, Paul A.
AU  - Suntornwat, Oranart
T2  - The Journal of Organic Chemistry
DA  - 1990/11//
PY  - 1990
DO  - 10.1021/jo00310a013
DP  - DOI.org (Crossref)
VL  - 55
IS  - 23
SP  - 5823
EP  - 5832
J2  - J. Org. Chem.
LA  - en
SN  - 0022-3263, 1520-6904
ST  - Synthesis of N-(tert-butyloxycarbonyl)-CBI, CBI, CBI-CDPI1, and CBI-CDPI2
UR  - https://pubs.acs.org/doi/abs/10.1021/jo00310a013
Y2  - 2021/12/05/19:46:12
KW  - Boger
KW  - JOC
KW  - (1) SAR
ER  - 

TY  - JOUR
TI  - Synthesis of N-(phenylsulfonyl)-CI, N-((tert-butyloxy)carbonyl)-CI, CI-CDPI1, and CI-CDPI2: CC-1065 functional analog incorporating the parent 1,2,7,71-tetrahydrocycloprop[1,2-c]indol-4-one (CI) left-hand subunit
AU  - Boger, Dale L.
AU  - Wysocki, Ronald J.
AU  - Ishizaki, Takayoshi
T2  - Journal of the American Chemical Society
AB  - Full details of the synthesis of TV-(phenylsulfonyl)- and 7V-((im-butyloxy)carbonyl)-1,2,7,7a-tetrahydrocycloprop[l,2-c]indol-4-one [(V-(phenylsulfonyl)-CI (9) and /V-BOC-CI (10)] constituting stable derivatives of the parent cyclopropylcyclohexadienone ring system of the CC-1065 left-hand subunit are described. The resolution of an immediate Cl synthetic precursor, (+)- and (-)-17b, and the incorporation of (±)-, (+)-, and (-)-17b into the synthesis of racemic and optically active CI-CDPI, (7) and CI-CDPI2 (8) are detailed.
DA  - 1990/06//
PY  - 1990
DO  - 10.1021/ja00169a034
DP  - DOI.org (Crossref)
VL  - 112
IS  - 13
SP  - 5230
EP  - 5240
J2  - J. Am. Chem. Soc.
LA  - en
SN  - 0002-7863, 1520-5126
ST  - Synthesis of N-(phenylsulfonyl)-CI, N-((tert-butyloxy)carbonyl)-CI, CI-CDPI1, and CI-CDPI2
UR  - https://pubs.acs.org/doi/abs/10.1021/ja00169a034
Y2  - 2021/12/05/19:46:15
KW  - Boger
KW  - JACS
KW  - (1) SAR
ER  - 

TY  - JOUR
TI  - Duocarmycin-pyrindamycin DNA alkylation properties and identification, synthesis, and evaluation of agents incorporating the pharmacophore of the duocarmycin-pyrindamycin alkylation subunit. Identification of the CC-1065 duocarmycin common pharmacophore
AU  - Boger, Dale L.
AU  - Ishizaki, Takayoshi
AU  - Zarrinmayeh, Hamideh
AU  - Munk, Stephen A.
AU  - Kitos, Paul A.
AU  - Suntornwat, Oranart
T2  - Journal of the American Chemical Society
AB  - A demonstration and subsequent study of the DNA covalent alkylation properties of duocarmycin A and duocarmycin C, and C2 (pyrindamycin B and A, respectively) are detailed and have led to the identification of two high affinity binding sites [5'-d(A/TAAA)-3 and 5'-d(A/TTTAPu)-3'] within a full set of available alkylation sites [5'-d(AAA)-3' > 5'-d(TTA)-3' > 5'-d(TAA)-3' > 5'-d(ATA)-3'] that proceeds through 3'-adenine N-3 alkylation of the duocarmycin A activated cyclopropane similar to the (+)-CC-1065 covalent alkylation of DNA. The synthesis of 10 (CI-TMI) incorporating the parent 1,2,7,7atetrahydrocycloprop[l,2-c]indol-4-one (Cl) alkylation subunit of duocarmycin is described and the results of its comparative evaluation (in vitro cytotoxic activity and DNA covalent alkylation properties) demonstrate that 10 constitutes an agent bearing the minimum potent pharmacophore of the duocarmycin DNA alkylation subunit and the common pharmacophore of the duocarmycin-CC-1065 alkylation subunits.
DA  - 1990/11//
PY  - 1990
DO  - 10.1021/ja00180a048
DP  - DOI.org (Crossref)
VL  - 112
IS  - 24
SP  - 8961
EP  - 8971
J2  - J. Am. Chem. Soc.
LA  - en
SN  - 0002-7863, 1520-5126
UR  - https://pubs.acs.org/doi/abs/10.1021/ja00180a048
Y2  - 2021/12/05/19:46:25
KW  - Boger
KW  - JACS
KW  - (1) SAR
ER  - 

TY  - JOUR
TI  - Resolution of a CBI precursor and incorporation into the synthesis of (+)-cbi, (+)-CBI-CDPI1, (+)-CBI-CDPI2: enhanced functional analogs of (+)-CC-1065. A critical appraisal of a proposed relationship between electrophile reactivity, DNA binding properties, and cytotoxic potency.
AU  - Boger, Dale L
AU  - Ishizaki, Takayoshi
T2  - Tetrahedron Letters
DA  - 1990///
PY  - 1990
DO  - 10.1016/s0040-4039(00)94629-x
DP  - Zotero
VL  - 31
IS  - 6
SP  - 793
EP  - 796
J2  - Tet. Lett.
LA  - en
KW  - Boger
KW  - (1) SAR
KW  - TetLett
ER  - 

TY  - JOUR
TI  - A potent, simple derivative of an analog of the CC-1065 alkylation subunit
AU  - Boger, Dale L.
AU  - Ishizaki, Takayoshi
AU  - Zarrinmayeh, Hamideh
AU  - Kitos, Paul A.
AU  - Suntornwat, Oranart
T2  - Bioorganic & Medicinal Chemistry Letters
AB  - A simple semicarbazide derivative of CBI, an analog of the authentic CPI alkylation subunit of CC-1065 exhibits enhanced in vitro cytotoxic potency and DNA alkylation properties (@. 100x) derived from noncovalent electrostatic DNA binding.
DA  - 1991/01//
PY  - 1991
DO  - 10.1016/S0960-894X(01)81090-8
DP  - DOI.org (Crossref)
VL  - 1
IS  - 1
SP  - 55
EP  - 58
J2  - Bioorg. Med. Chem. Lett.
LA  - en
SN  - 0960894X
UR  - https://linkinghub.elsevier.com/retrieve/pii/S0960894X01810908
Y2  - 2021/12/05/19:46:31
KW  - Boger
KW  - BMCL
KW  - (1) SAR
ER  - 

TY  - JOUR
TI  - (+)-CC-1065 DNA alkylation: key studies demonstrating a noncovalent binding selectivity contribution to the alkylation selectivity
AU  - Boger, Dale L.
AU  - Munk, Stephen A.
AU  - Zarrinmayeh, Hamideh
T2  - Journal of the American Chemical Society
AB  - A comparative study of the selectivity and relative intensity of DNA alkylation with a series of (+)-CC-1065 analogues is detailed. The results of the study (1) reveal a nonselectivity of the simple alkylation event in the absence of noncovalent binding selectivity, (2) highlight the enhanced selectivity of the alkylation in the event of noncovalent binding selectivity, (3) demonstrate that a DNA autocatalytic phosphate activation of the alkylation reaction (Lewis acid complexation/protonation) may not be uniquely responsible for the nonselective or selective alkylations, and (4) address the assumption that stereoelectronic effects associated with the (+)-CC-1065 cyclopropane alkylation contribute uniquely to the alkylation selectivity.
DA  - 1991/05//
PY  - 1991
DO  - 10.1021/ja00010a046
DP  - DOI.org (Crossref)
VL  - 113
IS  - 10
SP  - 3980
EP  - 3983
J2  - J. Am. Chem. Soc.
LA  - en
SN  - 0002-7863, 1520-5126
ST  - (+)-CC-1065 DNA alkylation
UR  - https://pubs.acs.org/doi/abs/10.1021/ja00010a046
Y2  - 2021/12/05/19:46:36
KW  - Boger
KW  - JACS
KW  - (1) SAR
ER  - 

TY  - JOUR
TI  - (+)-CC-1065 DNA alkylation: observation of an unexpected relationship between cyclopropane electrophile reactivity and the intensity of DNA alkylation
AU  - Boger, Dale L.
AU  - Munk, Stephen A.
AU  - Ishizaki, Takayoshi
T2  - Journal of the American Chemical Society
DA  - 1991/03//
PY  - 1991
DO  - 10.1021/ja00007a077
DP  - DOI.org (Crossref)
VL  - 113
IS  - 7
SP  - 2779
EP  - 2780
J2  - J. Am. Chem. Soc.
LA  - en
SN  - 0002-7863, 1520-5126
ST  - (+)-CC-1065 DNA alkylation
UR  - https://pubs.acs.org/doi/abs/10.1021/ja00007a077
Y2  - 2021/12/05/19:46:40
KW  - Boger
KW  - JACS
KW  - (1) SAR
ER  - 

TY  - JOUR
TI  - An improved synthesis of 1,2,9,9a-tetrahydrocyclopropa[c]benz[e]indol-4-one (CBI): a simplified analog of the CC-1065 alkylation subunit
AU  - Boger, Dale L.
AU  - Yun, Weiya
AU  - Teegarden, Bradley R.
T2  - The Journal of Organic Chemistry
DA  - 1992/05//
PY  - 1992
DO  - 10.1021/jo00036a023
DP  - DOI.org (Crossref)
VL  - 57
IS  - 10
SP  - 2873
EP  - 2876
J2  - J. Org. Chem.
LA  - en
SN  - 0022-3263, 1520-6904
ST  - An improved synthesis of 1,2,9,9a-tetrahydrocyclopropa[c]benz[e]indol-4-one (CBI)
UR  - https://pubs.acs.org/doi/abs/10.1021/jo00036a023
Y2  - 2021/12/05/19:46:43
KW  - Boger
KW  - JOC
KW  - (1) SAR
ER  - 

TY  - JOUR
TI  - CC-1065 partial structures: enhancement of noncovalent affinity for DNA minor groove binding through introduction of stabilizing electrostatic interactions
AU  - Boger, Dale L.
AU  - Sakya, Subas M.
T2  - The Journal of Organic Chemistry
DA  - 1992/02//
PY  - 1992
DO  - 10.1021/jo00030a042
DP  - DOI.org (Crossref)
VL  - 57
IS  - 4
SP  - 1277
EP  - 1284
J2  - J. Org. Chem.
LA  - en
SN  - 0022-3263, 1520-6904
ST  - CC-1065 partial structures
UR  - https://pubs.acs.org/doi/abs/10.1021/jo00030a042
Y2  - 2021/12/05/19:46:46
KW  - Boger
KW  - JOC
KW  - (1) SAR
ER  - 

TY  - JOUR
TI  - Evaluation of functional Analogs of CC-1065 and the Duocarmycins incorporating the cross-linking 9a-chloromethyl-1,2,9,9a-tetrahydrocyclopropa[c]benz[e]indol-4-one (C2BI) alkylation subunit
AU  - Boger, Dale L.
AU  - Johnson, Douglas S.
AU  - Palanki, Moorthy S.S.
AU  - Kitos, Paul A.
AU  - Chang, Jiyoung
AU  - Dowell, Paul
T2  - Bioorganic & Medicinal Chemistry
AB  - The DNA alkylation properties and in vitro cytotoxic activity of a series of analogs of CC-1065 and the duocarmycins incorporating the 9a-chloromethyl-1,2,9,9a-tetrahydrocyclopropa[c]benz[e]indol-4-one (C 2BI) alkylation subunit are detailed . The C2BI-based agents have been shown to alkylate DNA within the minor groove in a fashion analogous to CC-1065 or duocarmycin. The stereoelectronically-controlled adenine N3 addition to the least substituted cyclopropane carbon occurs with a selectivity that represents a composite of the two enantiomers of the corresponding CBI-based agents . Additional high affinity alkylation sites were detected which were not prominent alkylation sites for either enantiomer of the CBI-based agents . Such sites may represent induced high affinity alkylation sites resulting from DNA cross-linking following complementary strand alkylation at a high affinity alkylation site and each such site detected proved consistent with predicted models of an adenine-adenine cross-linking event . Further, consistent with this interpretation, the C 2BI agents were shown to constitute efficient cross-linking agents with DNA cross-linking being observed at the same concentrations as DNA alkylation . In comparison to the parent CBI-based agents, the C2BI-based agents proved to be approximately 100-10,000x less effective at DNA alkylation and 100-10,000x less potent in cytotoxic assays . This is suggested to be the consequence of a significant steric deceleration of the adenine N3 alkylation reaction attributable to the additional 9a-chloromethyl substituent . Consistent with this interpretation, the noncovalent binding constant of C2BI-CDPI2 for poly[dA]-poly[dT] proved nearly identical to that of CDPI3 under kinetic binding conditions, and prolonged incubation of C2BI-CDPI2 with poly[dA]-poly[dT] (72 h, 25°C) provided covalent complexes with a helix stabilization comparable to that observed with (+)- or (-)-CPI-CDPI2 indicating that the size of the C2BI subunit inhibits but does not preclude productive DNA alkylation .
DA  - 1993/07//
PY  - 1993
DO  - 10.1016/S0968-0896(00)82100-8
DP  - DOI.org (Crossref)
VL  - 1
IS  - 1
SP  - 27
EP  - 38
J2  - Bioorg. Med. Chem.
LA  - en
SN  - 09680896
UR  - https://linkinghub.elsevier.com/retrieve/pii/S0968089600821008
Y2  - 2021/12/05/19:46:48
KW  - Boger
KW  - BMC
KW  - (1) SAR
ER  - 

TY  - JOUR
TI  - p-Quinonemethide Analog of the CC-1065 and Duocarmycin Alkylation Subunits
AU  - Boger, Dale L.
AU  - Nishi, Takahide
AU  - Teegarden, Bradley R.
T2  - The Journal of Organic Chemistry
DA  - 1994/08//
PY  - 1994
DO  - 10.1021/jo00096a043
DP  - DOI.org (Crossref)
VL  - 59
IS  - 17
SP  - 4943
EP  - 4949
J2  - J. Org. Chem.
LA  - en
SN  - 0022-3263, 1520-6904
UR  - https://pubs.acs.org/doi/abs/10.1021/jo00096a043
Y2  - 2021/12/05/19:47:18
KW  - Boger
KW  - JOC
KW  - (1) SAR
ER  - 

TY  - JOUR
TI  - Chemical and Structural Comparison of N-BOC-CBQ and N-BOC-CBI: Identification and Structural Origin of an Unappreciated but Productive Stability of the CC-1065 and Duocarmycin SA Alkylation Subunits
AU  - Boger, Dale L.
AU  - Mesini, Philippe
AU  - Tarby, Christine M.
T2  - Journal of the American Chemical Society
DA  - 1994/07//
PY  - 1994
DO  - 10.1021/ja00093a067
DP  - DOI.org (Crossref)
VL  - 116
IS  - 14
SP  - 6461
EP  - 6462
J2  - J. Am. Chem. Soc.
LA  - en
SN  - 0002-7863, 1520-5126
ST  - Chemical and Structural Comparison of N-BOC-CBQ and N-BOC-CBI
UR  - https://pubs.acs.org/doi/abs/10.1021/ja00093a067
Y2  - 2021/12/05/19:47:31
KW  - Boger
KW  - JACS
KW  - (1) SAR
ER  - 

TY  - JOUR
TI  - CBI-TMI: Synthesis and Evaluation of a Key Analog of the Duocarmycins. Validation of a Direct Relationship between Chemical Solvolytic Stability and Cytotoxic Potency and Confirmation of the Structural Features Responsible for the Distinguishing Behavior of Enantiomeric Pairs of Agents
AU  - Boger, Dale L.
AU  - Yun, Weiya
T2  - Journal of the American Chemical Society
AB  - The synthesis of (+)- and e«f-(-)-CBI-TMI (3), a key analog of the naturally occurring potent antitumor antibiotics duocarmycin SA (1) and duocarmycin A (2), is disclosed and was facilitated by the development of a general and direct chromatographic resolution of the advanced synthetic intermediate 13 on a preparative Diacel Chiralcel OD HPLC column. The DNA alkylation properties and the cytotoxic activity of (+)- and (-)-CBI-TMI (3) are detailed in conjunction with a comparative study of a key series of duocarmycin SA and A analogs. (-f)-CBI-TMI proved to be an effective DNA alkylating agent which exhibited a selectivity and efficiency of DNA alkylation that are not distinguishable from those of (+)-duocarmycin SA (1), and it was found to be an exceptionally potent cytotoxic agent (IC5o = 30 pM, L1210). The comparative examination of the natural enantiomers of duocarmycin SA (1), duocarmycin A (2), CBI-TMI (3), and CI-TMI (4) revealed that the agents follow a predictable linear relationship between solvolytic chemical stability and cytotoxic activity which spans 3-4 orders of magnitude for the series of agents examined. In contrast, en/-(-)-CBI-TMI, unlike ent-(~)-duocarmycin SA, exhibited less effective DNA alkylation properties (100X) and it proved to be a relatively nonpotent cytotoxic agent (100X). These latter observations are consistent with expectations based on recent models advanced which suggest that the distinguishing behavior of such unnatural enantiomers is the result of destabilizing steric interactions surrounding the duocarmycin C7 center.
DA  - 1994/09//
PY  - 1994
DO  - 10.1021/ja00097a006
DP  - DOI.org (Crossref)
VL  - 116
IS  - 18
SP  - 7996
EP  - 8006
J2  - J. Am. Chem. Soc.
LA  - en
SN  - 0002-7863, 1520-5126
ST  - CBI-TMI
UR  - https://pubs.acs.org/doi/abs/10.1021/ja00097a006
Y2  - 2021/12/05/19:47:41
KW  - Boger
KW  - JACS
KW  - (1) SAR
ER  - 

TY  - JOUR
TI  - Design, Synthesis, and Evaluation of CC-1065 and Duocarmycin Analogs Incorporating the 2,3,10,10a-Tetrahydro-1H-cyclopropa[d]benzo[f]quinol-5-one (CBQ) Alkylation Subunit: Identification and Structural Origin of Subtle Stereoelectronic Features That Govern Reactivity and Regioselectivity
AU  - Boger, Dale L.
AU  - Mesini, Philippe
T2  - Journal of the American Chemical Society
AB  - The synthesis of 2,3,10,10a-tetrahydro-lH-cyclopropa[d]benzo|/]quinol-5-one (10, CBQ), containing a deep-seated structural variation in the CC-1065 and duocarmycin alkylation subunits with incorporation of a ring expanded fused six- versus five-membered ring, and its incorporation into analogs of the natural products are detailed. The approach was based on a key 6-exo-trig aryl radical—alkene cyclization of 22 to provide 23 in which an enol ether acceptor alkene served to reinforce the preferred 6-exo-trig versus -endo-trig cyclization and directly provided a suitably functionalized l,2,3,4-tetrahydrobenzo[/]quinoline precursor. Conversion of 23 to 26 followed by Winstein Ar-3' alkylation cleanly permitted the introduction of the activated cyclopropane and completed the synthesis of the CBQ nucleus. The evaluation of the CBQ-based agents revealed an exceptional solvolysis reactivity and mixed solvolysis regioselectivity. V-BOC-CBQ (9, tm = 2.1 h, k = 9.07 x 10-5 s-1, pH 3) proved to be 63 x more reactive than N-BOC-CBI (fm = 133 h, k = 1.45 x 10-6 s-1, pH 3) and its solvolysis was found to proceed with cleavage of both the external C9b-C10 and internal C9b-C10a cyclopropane bonds. The latter was shown to occur with exclusive inversion of stereochemistry illustrating for the first time that the solvolysis and alkylation reactions proceed by Sn2 versus SnI cyclopropane ring opening upon activation by C5 carbonyl protonation. A comparison of the X-ray crystal structures of the CPI alkylation subunit taken from (+)-CC-1065, the CBI alkylation subunit, and W-BOC-CBQ (9) provided the structural basis for this altered solvolysis reactivity and regioselectivity. The increased inherent reactivity and the loss of stereoelectronic control for cyclopropane ring opening may be attributed to the idealized alignment and conjugation of the activated cyclopropane with the cyclohexadienone -system. The fundamental insight derived from the comparisons was not the rapid solvolysis or mixed solvolysis regioselectivity of the CBQ agents, but rather the surprising stability and solvolysis selectivity of the CBI and DSA alkylation subunits. In spite of the apparent structural features that intuitively suggest a high reactivity, the latter agents have proven to be uncharacteristically stable. This unusual stability and the solvolysis regioselectivity are imposed by fusion of the activated cyclopropane to the five-membered ring which constrains it to a nonideal alignment and overlap with the cyclohexadienone -system. In addition, the in vitro cytotoxic potencies of the CBQ-based agents were found to qualitatively and quantitatively follow the well-established trend where the chemically more stable agents provide the more potent activity.
DA  - 1994/12//
PY  - 1994
DO  - 10.1021/ja00104a013
DP  - DOI.org (Crossref)
VL  - 116
IS  - 25
SP  - 11335
EP  - 11348
J2  - J. Am. Chem. Soc.
LA  - en
SN  - 0002-7863, 1520-5126
ST  - Design, Synthesis, and Evaluation of CC-1065 and Duocarmycin Analogs Incorporating the 2,3,10,10a-Tetrahydro-1H-cyclopropa[d]benzo[f]quinol-5-one (CBQ) Alkylation Subunit
UR  - https://pubs.acs.org/doi/abs/10.1021/ja00104a013
Y2  - 2021/12/05/19:47:53
KW  - Boger
KW  - JACS
KW  - (1) SAR
ER  - 

TY  - JOUR
TI  - 1,2,9,9a-tetrahydrocyclopropa[c]benz[e]indol-4-one (CBI) analogs of CC-1065 and the duocarmycins: synthesis and evaluation
AU  - Boger, Dale L.
AU  - Yun, Weiya
AU  - Han, Nianhe
T2  - Bioorganic & Medicinal Chemistry
AB  - An extensive study of analogs of the potent antitumor antibiotics CC-1065 and the duocarmycins which incorporate the 1,2,9,9a-tetrahydroeyclopropa[c]benz[e]indol-4-one (CBI) alkylation subunit are detailed. In contrast to early speculation, deep-seated modifications in the CC-1065 and duocarmycin alkylation subunits are well tolerated and the CBI-based analogs proved to be potent cytotoxie agents and efficacious antitumor compounds. Full details of studies defining a direct relationship between functional stability and/n vitro cytotoxic potency are described. As such, the readily accessible CBI-based analogs were found to be four times more stable and four times more potent than the corresponding analogs containing the authentic CPI alkylation subunit of CC-1065 and comparable in potency to agents containing the authentic alkylation subunit of duocarmycin SA. Similarly, the CBI-based agents alkylate DNA with an unaltered sequence selectivity at an enhanced rate and with a greater efficiency than the corresponding CPI analog and were comparable to the corresponding analog incorporating the duocarmycin SA alkylation subunit. Systematic and extensive modifications and simplifications in the DNA binding subunits attached to CBI were explored with the comparisons of both enantiomers of CC-1065 and the duocarmycins 2 and 3 with enantiomers of 18-34, 25--29,57-61,62--65, 66--4i8,72, 73, 78 and 79.
DA  - 1995/11//
PY  - 1995
DO  - 10.1016/0968-0896(95)00130-9
DP  - DOI.org (Crossref)
VL  - 3
IS  - 11
SP  - 1429
EP  - 1453
J2  - Bioorg. Med. Chem.
LA  - en
SN  - 09680896
ST  - 1,2,9,9a-tetrahydrocyclopropa[c]benz[e]indol-4-one (CBI) analogs of CC-1065 and the duocarmycins
UR  - https://linkinghub.elsevier.com/retrieve/pii/0968089695001309
Y2  - 2021/12/05/19:48:06
KW  - Boger
KW  - BMC
KW  - (1) SAR
ER  - 

TY  - JOUR
TI  - CBI-CDPBO and CBI-CDPBII: CC-1065 Analogs Containing Deep-seated Modifications in the DNA Binding Subunit
AU  - Boger, Dale L
AU  - Yun, Weiya
AU  - Cai, Hui
AU  - Han, Nianhe
T2  - Bioorganic & Medicinal Chemistry
AB  - The synthesis and preliminary examination of CBI-CDPBO~ (2) and CBI-CDPBI~ (3), CBI analogs of CC-1065 (1) and the duocarmycins incorporating the 3-carbamoyl-l,2-dihydro-3H-pyrrolo[3,2-e]benzoxazole-7-earboxylate (CDPBO) and 3carbamoyl-l,2-dihydro-3H-pyrrolo[3,2-e]bonzJnfidazole-7-carboxylate (CDPBI) DNA binding subunits, are detailed. The agents contain deep-seated modifications in the DNA binding subunits of the natural products with incorporation of a nitrogen capable of functioning as a hydrogen bond acceptor (CDPBO, CDPBI) or hydrogen bond donor (CDPBI) on their inside concave face which is in intimate contact with the minor groove floor. The CDPBO subunit was prepared through use of a novel and effective MnO2mediated oxidative coupling of 2-Ceenzyloxy)ethylamine with 5-hydroxyindole (4) to directly provide 2-[Ceenzyloxy)methyl]pyrrolo[3,2-e]benzoxazole (6, 48%) in a reaction cascade that initially proceeds with amine regioselective CA nucleophilic addition to the/n situ generated p-quinone monoimine 13. Subsequent conversion of 6 to g (debenzylation; MnO2NaCN, O-I3OH) and selective reduction of the fused pyrrole (Et3SiH-CF~CO2H) completed the synthesis of the 1,2-dihydm-3Hpyrrolo[3,2-e]benzoxazole-7-carboxylate ring system. The CDPBI subunit was prepared through selective C4 nitration of 22 followed by reduction of the nitro group and acid-catalyzed closure to the corresponding 2-[(benzyloxy)methyl]pyrrolo[3,2e]benzimidazole 25. The final conversion of 25 to the 1,2-dihydro-3H-pyrrolo[3,2-e]benzimidazole-7-carboxylate ring system (CDPBI) followed the same protocols introduced for CDPBO. The DNA alkylation efficiencies of 2 and 3 were identical and both were substantially diminished relative to that of CBI--CDPIt (40). Thus, the introduction of a single nitrogen atom in the DNA binding snbunit of 40 has a pronounced and detrimental effect on the relative efficiency (100 ×) of DNA alkylation. Consistent with these observations, the in vitro cytotoxic activity of (+)-2 and (+)-3 were comparable (IC~0= 200 pM, LI210) and 40 × less potent than (+)-40 (ICso= 5 pM, L1210). In contrast to the large impact these small structural changes had on the efficiency of DNA alkylatiou, the selectivity of DNA alkylation by 2 and 3 was unpertud~ed and both agents were found to alkylate the same major sites as CBI--CDPIj (40). The potential origin of these effects is discussed.
DA  - 1995///
PY  - 1995
DO  - 10.1016/0968-0896(95)00066-p
DP  - Zotero
VL  - 3
IS  - 6
SP  - 761
EP  - 767
J2  - Bioorg. Med. Chem.
LA  - en
KW  - Boger
KW  - BMC
KW  - (1) SAR
ER  - 

TY  - JOUR
TI  - Diastereoselective Dieckmann condensation suitable for introduction of the duocarmycin A C6 center: Development of a divergent strategy for the total synthesis of duocarmycins A and SA
AU  - Boger, Dale L.
AU  - Nishi, Takahide
T2  - Bioorganic & Medicinal Chemistry
AB  - The development of a divergent approach to the introduction of the C-ring of the duocarmycin A and SA alkylation subunits is detailed and includes the development of a diastereoselective Dieckmann condensation suitable for introduction of the duocarmycin A C6 center with control of its relative and natural R absolute configuration.
DA  - 1995/01//
PY  - 1995
DO  - 10.1016/0968-0896(94)00147-U
DP  - DOI.org (Crossref)
VL  - 3
IS  - 1
SP  - 67
EP  - 77
J2  - Bioorg. Med. Chem.
LA  - en
SN  - 09680896
ST  - Diastereoselective Dieckmann condensation suitable for introduction of the duocarmycin A C6 center
UR  - https://linkinghub.elsevier.com/retrieve/pii/096808969400147U
Y2  - 2021/12/05/19:48:16
KW  - Boger
KW  - BMC
KW  - (1) SAR
ER  - 

TY  - JOUR
TI  - An Efficient Synthesis of 1,2,9,9a-Tetrahydrocyclopropa[c]benz[e]indol-4-one CBI: An Enhanced and Simplified Analog of the CC-1065 and Duocarmycin Alkylation Subunits
AU  - Boger, Dale L.
AU  - McKie, Jeffrey A.
T2  - The Journal of Organic Chemistry
DA  - 1995/03//
PY  - 1995
DO  - 10.1021/jo00110a034
DP  - DOI.org (Crossref)
VL  - 60
IS  - 5
SP  - 1271
EP  - 1275
J2  - J. Org. Chem.
LA  - en
SN  - 0022-3263, 1520-6904
ST  - An Efficient Synthesis of 1,2,9,9a-Tetrahydrocyclopropa[c]benz[e]indol-4-one CBI
UR  - https://pubs.acs.org/doi/abs/10.1021/jo00110a034
Y2  - 2021/12/05/19:48:25
KW  - Boger
KW  - JOC
KW  - (1) SAR
ER  - 

TY  - JOUR
TI  - CC-1065 and the duocarmycins: unraveling the keys to a new class of naturally derived DNA alkylating agents.
AU  - Boger, D. L.
AU  - Johnson, D. S.
T2  - Proceedings of the National Academy of Sciences
AB  - Key studies defining the crystallography (13, 14), NMR spectros- directly responsible for its increased bioDNA alkylation properties and selectivity of copy (15, 16), and molecular modeling logical potency. a new class of exceptionally potent, natu- (17, 18) have advanced the understanding rally occurring antitumor antibiotics in- of the molecular interactions responsible cluding CC-1065, duocarmycin A, and duo- for the sequence-selective recognition of carmycin SA are reviewed. Recent studies DNA. A powerful complement to such conducted with synthetic agents containing tools in the examination of naturally dedeep-seated structural changes and the un- rived DNA binding agents is the preparanatural enantiomers of the natural prod- tion and subsequent examination of key ucts and related analogs have defined the partial structures, agents containing deepstructural basis for the sequence-selective seated structural modifications or variaalkylation of duplex DNA and fundamental tions in the natural product and their relationships between chemical structure, corresponding unnatural enantiomers. functional reactivity, and biological prop- Deliberate, well-conceived deep-seated erties. The agents undergo a reversible, modifications may directly address and stereoelectronicaily controlled adenine-N3 define both the structural basis for the addition to the least substituted carbon of the activated cyclopropane within selected AT-rich sites. The preferential AT-rich noncovalent binding selectivity of the agents within the narrower, deeper AT-rich minor groove and the steric accessibility to the alkylation site that accompanies deep ATrich minor groove penetration control the sequence-selective DNA alkylation reaction and stabilize the resulting adduct. For the agents that possess sufficient reactivity to alkylate DNA, a direct relationship between chemical or functional stability and biological potency has been defined.
DA  - 1995/04/25/
PY  - 1995
DO  - 10.1073/pnas.92.9.3642
DP  - DOI.org (Crossref)
VL  - 92
IS  - 9
SP  - 3642
EP  - 3649
J2  - Proc. Natl. Acad. Sci. USA
LA  - en
SN  - 0027-8424, 1091-6490
ST  - CC-1065 and the duocarmycins
UR  - http://www.pnas.org/cgi/doi/10.1073/pnas.92.9.3642
Y2  - 2021/12/05/19:48:29
KW  - Boger
KW  - (1) SAR
ER  - 

TY  - JOUR
TI  - A Hammett correlation for CC-1065 and duocarmycin analogs: Magnitude of substituent electronic effects on functional reactivity
AU  - Boger, Dale L.
AU  - McKie, Jeffrey A.
AU  - Han, Nianhe
AU  - Tarby, Christine M.
AU  - Riggs, Haiqiong W.
AU  - Kitos, Paul A.
T2  - Bioorganic & Medicinal Chemistry Letters
AB  - A quantitative Hammett study of the magnitude of the electronic effects of a C7 substituent on the functional reactivity of N=BOC-CBI (5, R = H), its impact on biological properties, details of the mechanism of the acid-catalyzed nucleophilie addition to the activated cyclopropane, and its implications on the origin of the DNA alkylation selectivity of this class of agents is detailed.
DA  - 1996/03//
PY  - 1996
DO  - 10.1016/0960-894X(96)00093-5
DP  - DOI.org (Crossref)
VL  - 6
IS  - 6
SP  - 659
EP  - 664
J2  - Bioorg. Med. Chem. Lett.
LA  - en
SN  - 0960894X
ST  - A Hammett correlation for CC-1065 and duocarmycin analogs
UR  - https://linkinghub.elsevier.com/retrieve/pii/0960894X96000935
Y2  - 2021/12/05/19:48:35
KW  - Boger
KW  - BMCL
KW  - (1) SAR
ER  - 

TY  - JOUR
TI  - Examination of the role of the duocarmycin SA methoxy substituents: Identification of the minimum, fully potent DNA binding subunit
AU  - Boger, Dale L.
AU  - Bollinger, Bernd
AU  - Johnson, Douglas S.
T2  - Bioorganic & Medicinal Chemistry Letters
DA  - 1996/09//
PY  - 1996
DO  - 10.1016/0960-894X(96)00401-5
DP  - DOI.org (Crossref)
VL  - 6
IS  - 18
SP  - 2207
EP  - 2210
J2  - Bioorg. Med. Chem. Lett.
LA  - en
SN  - 0960894X
ST  - Examination of the role of the duocarmycin SA methoxy substituents
UR  - https://linkinghub.elsevier.com/retrieve/pii/0960894X96004015
Y2  - 2021/12/05/19:48:39
KW  - Boger
KW  - BMCL
KW  - (1) SAR
ER  - 

TY  - JOUR
TI  - Synthesis, Chemical Properties, and Preliminary Evaluation of Substituted CBI Analogs of CC-1065 and the Duocarmycins Incorporating the 7-Cyano-1,2,9,9a-tetrahydrocyclopropa[ <i>c</i> ]benz[ <i>e</i> ]indol-4-one Alkylation Subunit: Hammett Quantitation of the Magnitude of Electronic Effects on Functional Reactivity
AU  - Boger, Dale L.
AU  - Han, Nianhe
AU  - Tarby, Christine M.
AU  - Boyce, Christopher W.
AU  - Cai, Hui
AU  - Jin, Qing
AU  - Kitos, Paul A.
T2  - The Journal of Organic Chemistry
DA  - 1996/01/01/
PY  - 1996
DO  - 10.1021/jo9605298
DP  - DOI.org (Crossref)
VL  - 61
IS  - 15
SP  - 4894
EP  - 4912
J2  - J. Org. Chem.
LA  - en
SN  - 0022-3263, 1520-6904
ST  - Synthesis, Chemical Properties, and Preliminary Evaluation of Substituted CBI Analogs of CC-1065 and the Duocarmycins Incorporating the 7-Cyano-1,2,9,9a-tetrahydrocyclopropa[ <i>c</i> ]benz[ <i>e</i> ]indol-4-one Alkylation Subunit
UR  - https://pubs.acs.org/doi/10.1021/jo9605298
Y2  - 2021/12/05/19:48:55
KW  - Boger
KW  - JOC
KW  - (1) SAR
ER  - 

TY  - JOUR
TI  - Synthesis and Properties of Substituted CBI Analogs of CC-1065 and the Duocarmycins Incorporating the 7-Methoxy-1,2,9,9a-tetrahydrocyclopropa[ <i>c</i> ]benz[ <i>e</i> ]indol-4-one (MCBI) Alkylation Subunit: Magnitude of Electronic Effects on the Functional Reactivity
AU  - Boger, Dale L.
AU  - McKie, Jeffrey A.
AU  - Cai, Hui
AU  - Cacciari, Barbara
AU  - Baraldi, P. G.
T2  - The Journal of Organic Chemistry
DA  - 1996/01/01/
PY  - 1996
DO  - 10.1021/jo952033g
DP  - DOI.org (Crossref)
VL  - 61
IS  - 5
SP  - 1710
EP  - 1729
J2  - J. Org. Chem.
LA  - en
SN  - 0022-3263, 1520-6904
ST  - Synthesis and Properties of Substituted CBI Analogs of CC-1065 and the Duocarmycins Incorporating the 7-Methoxy-1,2,9,9a-tetrahydrocyclopropa[ <i>c</i> ]benz[ <i>e</i> ]indol-4-one (MCBI) Alkylation Subunit
UR  - https://pubs.acs.org/doi/10.1021/jo952033g
Y2  - 2021/12/05/19:49:04
KW  - Boger
KW  - JOC
KW  - (1) SAR
ER  - 

TY  - JOUR
TI  - Synthesis, X-ray Structure, and Properties of Fluorocyclopropane Analogs of the Duocarmycins Incorporating the 9,9-Difluoro-1,2,9,9a-tetrahydrocyclopropa[ <i>c</i> ]benzo[ <i>e</i> ]indol-4-one (F <sub>2</sub> CBI) Alkylation Subunit
AU  - Boger, Dale L.
AU  - Jenkins, Tracy J.
T2  - Journal of the American Chemical Society
AB  - The synthesis of 9,9-difluoro-1,2,9,9a-tetrahydrocyclopropa[c]benz[e]indol-4-one (F2CBI), a difluorocyclopropane analog of the CC-1065 and duocarmycin alkylation subunits which represents the first such agent containing substitution of the reactive center in the natural products, is detailed. The core structure of F2CBI was prepared by an intramolecular metal carbenoid insertion reaction into a 1,1-difluoroalkene (74%) employing a p-quinonediazide, and its incorporation into F2CBI-TMI (24) provided a key analog of the duocarmycins. A study of the solvolysis of N-BOC-F2CBI (19) revealed that introduction of the difluorocyclopropane substitution increased the reactivity 500× without altering the inherent regioselectivity which occurred with nucleophilic addition to the difluoro substituted C9 cyclopropane carbon. A single-crystal X-ray structure analysis of 17 and its comparison with the X-ray structures of CBI and related agents beautifully reveal the structural origin of the difluoro substitution effects on the reactivity and regioselectivity of the cyclopropane cleavage reaction. The cyclopropane C-CF2-C bond angle is expanded, and the carbon-carbon bond opposite the difluoro substitution is lengthened to accommodate the preferentially compressed exocyclic F-C-F bond angle introducing additional strain energy. Consistent with this increased reactivity and following trends established to date, the agents were found to be 500-1000× less cytotoxic than the corresponding CBI derivative lacking the difluorocyclopropane substitution. Similarly, the gem difluoro substitution had no perceptible effect on the DNA alkylation selectivity of the agents, and they were found to undergo the characteristic adenine N3 addition to the C9 cyclopropane carbon but did so with a reduced (675-725×) efficiency following the cytotoxicity and stability correlations.
DA  - 1996/01/01/
PY  - 1996
DO  - 10.1021/ja961888n
DP  - DOI.org (Crossref)
VL  - 118
IS  - 37
SP  - 8860
EP  - 8870
J2  - J. Am. Chem. Soc.
LA  - en
SN  - 0002-7863, 1520-5126
UR  - https://pubs.acs.org/doi/10.1021/ja961888n
Y2  - 2021/12/05/19:49:08
KW  - Boger
KW  - JACS
KW  - (1) SAR
ER  - 

TY  - JOUR
TI  - Synthesis and Evaluation of CC-1065 and Duocarmycin Analogues Incorporating the Iso-CI and Iso-CBI Alkylation Subunits: Impact of Relocation of the C-4 Carbonyl
AU  - Boger, Dale L.
AU  - Garbaccio, Robert M.
AU  - Jin, Qing
T2  - The Journal of Organic Chemistry
DA  - 1997/12/01/
PY  - 1997
DO  - 10.1021/jo971686p
DP  - DOI.org (Crossref)
VL  - 62
IS  - 25
SP  - 8875
EP  - 8891
J2  - J. Org. Chem.
LA  - en
SN  - 0022-3263, 1520-6904
ST  - Synthesis and Evaluation of CC-1065 and Duocarmycin Analogues Incorporating the Iso-CI and Iso-CBI Alkylation Subunits
UR  - https://pubs.acs.org/doi/10.1021/jo971686p
Y2  - 2021/12/05/19:49:15
KW  - (1) SAR
KW  - Boger
KW  - JOC
ER  - 

TY  - JOUR
TI  - Synthesis and Evaluation of CC-1065 and Duocarmycin Analogs Incorporating the 1,2,3,4,11,11a-Hexahydrocyclopropa[ <i>c</i> ]naphtho[2,1- <i>b</i> ]azepin-6-one (CNA) Alkylation Subunit: Structural Features that Govern Reactivity and Reaction Regioselectivity
AU  - Boger, Dale L.
AU  - Turnbull, Philip
T2  - The Journal of Organic Chemistry
DA  - 1997/08/01/
PY  - 1997
DO  - 10.1021/jo9707085
DP  - DOI.org (Crossref)
VL  - 62
IS  - 17
SP  - 5849
EP  - 5863
J2  - J. Org. Chem.
LA  - en
SN  - 0022-3263, 1520-6904
ST  - Synthesis and Evaluation of CC-1065 and Duocarmycin Analogs Incorporating the 1,2,3,4,11,11a-Hexahydrocyclopropa[ <i>c</i> ]naphtho[2,1- <i>b</i> ]azepin-6-one (CNA) Alkylation Subunit
UR  - https://pubs.acs.org/doi/10.1021/jo9707085
Y2  - 2021/12/05/19:49:34
KW  - Boger
KW  - JOC
KW  - (1) SAR
ER  - 

TY  - JOUR
TI  - Duocarmycin SA Shortened, Simplified, and Extended Agents: A Systematic Examination of the Role of the DNA Binding Subunit
AU  - Boger, Dale L.
AU  - Hertzog, Donald L.
AU  - Bollinger, Bernd
AU  - Johnson, Douglas S.
AU  - Cai, Hui
AU  - Goldberg, Joel
AU  - Turnbull, Philip
T2  - Journal of the American Chemical Society
AB  - The examination of shortened, simplified, and extended analogs of duocarmycin SA is described and constitutes a detailed study of the role of linked DNA binding subunit. In addition to enhancing the DNA binding affinity and selectivity through minor groove noncovalent contacts, the studies in conjunction with those of the accompanying article illustrate that an extended rigid N2 amide substituent is required for catalysis of the DNA alkylation reaction. This activation for DNA alkylation is independent of pH, and we propose it results from a binding-induced conformational change in the agents which increases their inherent reactivity. The ground state destabilization of the substrate results from a twist in the linking amide that disrupts the vinylogous amide stabilization of the alkylation subunit and activates the agent for nucleophilic addition. This leads to preferential activation of the agents for DNA alkylation within the narrower, deeper AT-rich minor groove sites where the inherent twist in the linking amide and helical rise of the bound conformation is greatest. Thus, shape-selective recognition (preferential AT-rich noncovalent binding) and shape-dependent catalysis (induced twist in linking N2 amide) combine to restrict SN2 alkylation to accessible adenine N3 nucleophilic sites within the preferred binding sites. Additional ramifications of this DNA binding-induced conformational change on the reversibility of the DNA alkylation reaction are discussed. The results of the study illustrate the importance of the C5′ methoxy group and the C6 methyl ester of duocarmycin SA, and a previously unrecognized role for these substituents is proposed.
DA  - 1997/05/01/
PY  - 1997
DO  - 10.1021/ja9637208
DP  - DOI.org (Crossref)
VL  - 119
IS  - 21
SP  - 4977
EP  - 4986
J2  - J. Am. Chem. Soc.
LA  - en
SN  - 0002-7863, 1520-5126
ST  - Duocarmycin SA Shortened, Simplified, and Extended Agents
UR  - https://pubs.acs.org/doi/10.1021/ja9637208
Y2  - 2021/12/05/19:49:49
KW  - Boger
KW  - JACS
KW  - (1) SAR
ER  - 

TY  - JOUR
TI  - Reversed and Sandwiched Analogs of Duocarmycin SA: Establishment of the Origin of the Sequence-Selective Alkylation of DNA and New Insights into the Source of Catalysis
AU  - Boger, Dale L.
AU  - Bollinger, Bernd
AU  - Hertzog, Donald L.
AU  - Johnson, Douglas S.
AU  - Cai, Hui
AU  - Mesini, Philippe
AU  - Garbaccio, Robert M.
AU  - Jin, Qing
AU  - Kitos, Paul A.
T2  - Journal of the American Chemical Society
AB  - The synthesis and examination of two unique classes of duocarmycin SA analogs are described which we refer to as reversed and sandwiched analogs. Their examination established both the origin of the DNA alkylation selectivity and that both enantiomers of this class of natural products are subject to the same polynucleotide recognition features. The most beautiful demonstration of this is the complete switch in the enantiomeric alkylation selectivity of the reversed analogs which is only consistent with the noncovalent binding model and incompatible with alkylation site models of the origin of the DNA alkylation selectivity. In addition, dramatic alterations in the rates of DNA alkylation were observed among the agents and correlate with the presence or absence of an extended, rigid N2 amide substituent. This has led to the proposal of a previously unrecognized source of catalysis for the DNA alkylation reaction which was introduced in the preceding paper of this issue (J. Am. Chem. Soc. 1997, 119, 4977-4986).
DA  - 1997/05/01/
PY  - 1997
DO  - 10.1021/ja9637210
DP  - DOI.org (Crossref)
VL  - 119
IS  - 21
SP  - 4987
EP  - 4998
J2  - J. Am. Chem. Soc.
LA  - en
SN  - 0002-7863, 1520-5126
ST  - Reversed and Sandwiched Analogs of Duocarmycin SA
UR  - https://pubs.acs.org/doi/10.1021/ja9637210
Y2  - 2021/12/05/19:50:07
KW  - Boger
KW  - JACS
KW  - (1) SAR
ER  - 

TY  - JOUR
TI  - Synthesis and Evaluation of a Carbocyclic Analogue of the CC-1065 and Duocarmycin Alkylation Subunits: Role of the Vinylogous Amide and Implications on DNA Alkylation Catalysis
AU  - Boger, Dale L.
AU  - Turnbull, Philip
T2  - The Journal of Organic Chemistry
DA  - 1998/10/01/
PY  - 1998
DO  - 10.1021/jo981698q
DP  - DOI.org (Crossref)
VL  - 63
IS  - 22
SP  - 8004
EP  - 8011
J2  - J. Org. Chem.
LA  - en
SN  - 0022-3263, 1520-6904
ST  - Synthesis and Evaluation of a Carbocyclic Analogue of the CC-1065 and Duocarmycin Alkylation Subunits
UR  - https://pubs.acs.org/doi/10.1021/jo981698q
Y2  - 2021/12/05/19:50:24
KW  - Boger
KW  - JOC
KW  - (1) SAR
ER  - 

TY  - JOUR
TI  - Critical Role of the Linking Amide in CC-1065 and the Duocarmycins: Implications on the Source of DNA Alkylation Catalysis
AU  - Boger, Dale L.
AU  - Santillán, Alejandro
AU  - Searcey, Mark
AU  - Jin, Qing
T2  - Journal of the American Chemical Society
AB  - The preparation and evaluation of both enantiomers of 5 are described and it constitutes an analogue of CBI-TMI (4), the duocarmycins, and CC-1065 in which the amide linking the alkylation and DNA binding subunits has been replaced by a methylene. The agent proved remarkably stable to acid-catalyzed solvolysis consistent with alkylation subunit stabilization derived from a fully engaged vinylogous amide. It was found to exhibit an acid-catalyzed solvolysis half-life (t1/2) of 80 h, 824 h, and ca. 30 500 h (3.3 days, 34 days, and ca. 3.5 years) at pH 1, 2, and 3, respectively, and to be completely stable at pH 7. The removal of the linking amide resulted in a 105-fold loss in cytotoxic potency and the complete loss of DNA alkylation capabilities providing an agent that is >106× less effective than 4 and >102× less effective than even N-BOC-CBI or N-Ac-CBI. These observations highlight the critical importance of the linking amide and implicate a fundamental role in DNA alkylation catalysis. Thus, rather than enhancing DNA alkylation by facilitating C4 carbonyl protonation (acid catalysis), the removal of the linking amide abolished the capabilities for DNA alkylation. This is consistent with the intimate participation of the linking amide in catalysis derived from a DNA bindinginduced conformation change that serves to disrupt the alkylation subunit cross-conjugated vinylogous amide stabilization activating the agents for nucleophilic attack.
DA  - 1998/11/01/
PY  - 1998
DO  - 10.1021/ja9818093
DP  - DOI.org (Crossref)
VL  - 120
IS  - 45
SP  - 11554
EP  - 11557
J2  - J. Am. Chem. Soc.
LA  - en
SN  - 0002-7863, 1520-5126
ST  - Critical Role of the Linking Amide in CC-1065 and the Duocarmycins
UR  - https://pubs.acs.org/doi/10.1021/ja9818093
Y2  - 2021/12/05/19:50:34
KW  - Boger
KW  - JACS
KW  - Searcey
KW  - (1) SAR
ER  - 

TY  - JOUR
TI  - Synthesis of CC-1065 and duocarmycin analogs via intramolecular aryl radical cyclization of a tethered vinyl chloride
AU  - Boger, Dale L.
AU  - Boyce, Christopher W.
AU  - Garbaccio, Robert M.
AU  - Searcey, Mark
T2  - Tetrahedron Letters
AB  - Ibe kxo-trig radical cyclization of an aryl halide onto a tethered vinyl chloride produces the 3chloromethyl dihydroindole precursors for CC-1065 and duocarmycin analogs with chlorine installed as a suitable leaving group for subsequent cyclopropane spirocyclization. The generality of this approach was examined in the context of six CC-1065 and duocarmycin analogs previously synthesized in this laboratory. Q 1998 Elsevier Science Ltd. All rights reserved.
DA  - 1998/04//
PY  - 1998
DO  - 10.1016/S0040-4039(98)00232-9
DP  - DOI.org (Crossref)
VL  - 39
IS  - 16
SP  - 2227
EP  - 2230
J2  - Tet. Lett.
LA  - en
SN  - 00404039
UR  - https://linkinghub.elsevier.com/retrieve/pii/S0040403998002329
Y2  - 2021/12/05/19:50:40
KW  - Boger
KW  - Searcey
KW  - (1) SAR
KW  - TetLett
ER  - 

TY  - JOUR
TI  - Shape-Dependent Catalysis: Insights into the Source of Catalysis for the CC-1065 and Duocarmycin DNA Alkylation Reaction
AU  - Boger, Dale L.
AU  - Garbaccio, Robert M.
T2  - Accounts of Chemical Research
DA  - 1999/12/01/
PY  - 1999
DO  - 10.1021/ar9800946
DP  - DOI.org (Crossref)
VL  - 32
IS  - 12
SP  - 1043
EP  - 1052
J2  - Acc. Chem. Res.
LA  - en
SN  - 0001-4842, 1520-4898
ST  - Shape-Dependent Catalysis
UR  - https://pubs.acs.org/doi/10.1021/ar9800946
Y2  - 2021/12/05/19:50:45
KW  - Boger
KW  - (1) SAR
ER  - 

TY  - JOUR
TI  - Resolution of a CPzI precursor, synthesis and biological evaluation of (+) and (-)-N-Boc-CPzI: a further validation of the relationship between chemical solvolytic stability and cytotoxicity
AU  - Baraldi, Pier G.
AU  - Cacciari, Barbara
AU  - Boyce, Christopher W.
AU  - Boger, Dale L.
T2  - Bioorganic & Medicinal Chemistry Letters
AB  - The chemical resolution, using N-tosyl-L-proline as a chiral auxiliary, of a racemate of the pyrazole analog (±)-N-Boc-CPzI of the left hand segment (CPI) of the antitumor agent CC-1065, and the cytotoxic evaluation of both enantiomers are described. The reported results further validate the direct relationship between chemical solvolytic stability of the cyclopropane ring and cytotoxicity proposed by Boger and coworkers. © 1999 Elsevier Science Ltd. All rights reserved.
DA  - 1999///
PY  - 1999
DO  - 10.1016/s0960-894x(99)00533-8
DP  - Zotero
VL  - 9
IS  - 21
SP  - 3087
EP  - 3092
J2  - Bioorg. Med. Chem. Lett.
LA  - en
KW  - Boger
KW  - BMCL
KW  - (1) SAR
ER  - 

TY  - JOUR
TI  - A Novel Class of CC-1065 and Duocarmycin Analogues Subject to Mitomycin-Related Reductive Activation
AU  - Boger, Dale L.
AU  - Garbaccio, Robert M.
T2  - The Journal of Organic Chemistry
DA  - 1999/10/01/
PY  - 1999
DO  - 10.1021/jo991301y
DP  - DOI.org (Crossref)
VL  - 64
IS  - 22
SP  - 8350
EP  - 8362
J2  - J. Org. Chem.
LA  - en
SN  - 0022-3263, 1520-6904
UR  - https://pubs.acs.org/doi/10.1021/jo991301y
Y2  - 2021/12/05/19:50:54
KW  - Boger
KW  - JOC
KW  - (1) SAR
ER  - 

TY  - JOUR
TI  - CBI Prodrug Analogs of CC-1065 and the Duocarmycins
AU  - Boger, Dale L.
T2  - Synthesis
AB  - The preparation of a small series of CBI-indole2 prodrugs is detailed.
DA  - 1999/08//
PY  - 1999
DO  - 10.1055/s-1999-3658
DP  - DOI.org (Crossref)
VL  - 1999
IS  - S1
SP  - 1505
EP  - 1509
J2  - Synthesis
LA  - en
SN  - 00397881, 1437210X
UR  - http://www.thieme-connect.de/DOI/DOI?10.1055/s-1999-3658
Y2  - 2021/12/05/19:51:08
KW  - Boger
KW  - (1) SAR
ER  - 

TY  - JOUR
TI  - A new class of highly cytotoxic diketopiperazines
AU  - Boger, Dale L.
AU  - Fink, Brian E.
AU  - Hedrick, Michael P.
T2  - Bioorganic & Medicinal Chemistry Letters
AB  - ÐThe discovery of a novel class of diketopiperazines possessing potent cytotoxic activity is described. # 2000 Elsevier Science Ltd. All rights reserved.
DA  - 2000/05//
PY  - 2000
DO  - 10.1016/S0960-894X(00)00152-9
DP  - DOI.org (Crossref)
VL  - 10
IS  - 10
SP  - 1019
EP  - 1020
J2  - Bioorg. Med. Chem. Lett.
LA  - en
SN  - 0960894X
UR  - https://linkinghub.elsevier.com/retrieve/pii/S0960894X00001529
Y2  - 2021/12/05/19:51:13
KW  - Boger
KW  - BMCL
KW  - (1) SAR
ER  - 

TY  - JOUR
TI  - Bifunctional alkylating agents derived from duocarmycin SA: potent antitumor activity with altered sequence selectivity
AU  - Boger, Dale L.
AU  - Searcey, Mark
AU  - Tse, Winston C.
AU  - Jin, Qing
T2  - Bioorganic & Medicinal Chemistry Letters
AB  - ÐThe series of four dimers derived from head to tail coupling of the two enantiomers of the duocarmycin SA alkylation subunit are described. # 2000 Elsevier Science Ltd. All rights reserved.
DA  - 2000/03//
PY  - 2000
DO  - 10.1016/S0960-894X(00)00042-1
DP  - DOI.org (Crossref)
VL  - 10
IS  - 5
SP  - 495
EP  - 498
J2  - Bioorg. Med. Chem. Lett.
LA  - en
SN  - 0960894X
ST  - Bifunctional alkylating agents derived from duocarmycin SA
UR  - https://linkinghub.elsevier.com/retrieve/pii/S0960894X00000421
Y2  - 2021/12/05/19:51:20
KW  - Boger
KW  - BMCL
KW  - Searcey
KW  - (1) SAR
ER  - 

TY  - JOUR
TI  - Selective Metal Cation Activation of a DNA Alkylating Agent: Synthesis and Evaluation of Methyl 1,2,9,9a-Tetrahydrocyclopropa[ <i>c</i> ]pyrido[3,2- <i>e</i> ]indol-4-one-7-carboxylate (CPyI)
AU  - Boger, Dale L.
AU  - Boyce, Christopher W.
T2  - The Journal of Organic Chemistry
DA  - 2000/06/01/
PY  - 2000
DO  - 10.1021/jo000177b
DP  - DOI.org (Crossref)
VL  - 65
IS  - 13
SP  - 4088
EP  - 4100
J2  - J. Org. Chem.
LA  - en
SN  - 0022-3263, 1520-6904
ST  - Selective Metal Cation Activation of a DNA Alkylating Agent
UR  - https://pubs.acs.org/doi/10.1021/jo000177b
Y2  - 2021/12/05/19:51:25
KW  - Boger
KW  - JOC
KW  - (1) SAR
ER  - 

TY  - JOUR
TI  - Synthesis and Evaluation of 1,2,8,8a-Tetrahydrocyclopropa[ <i>c</i> ]pyrrolo[3,2- <i>e</i> ]indol-4(5 <i>H</i> )-one, the Parent Alkylation Subunit of CC-1065 and the Duocarmycins: Impact of the Alkylation Subunit Substituents and Its Implications for DNA Alkylation Catalysis
AU  - Boger, Dale L.
AU  - Santillán, Alejandro
AU  - Searcey, Mark
AU  - Brunette, Steven R.
AU  - Wolkenberg, Scott E.
AU  - Hedrick, Michael P.
AU  - Jin, Qing
T2  - The Journal of Organic Chemistry
DA  - 2000/06/01/
PY  - 2000
DO  - 10.1021/jo000297j
DP  - DOI.org (Crossref)
VL  - 65
IS  - 13
SP  - 4101
EP  - 4111
J2  - J. Org. Chem.
LA  - en
SN  - 0022-3263, 1520-6904
ST  - Synthesis and Evaluation of 1,2,8,8a-Tetrahydrocyclopropa[ <i>c</i> ]pyrrolo[3,2- <i>e</i> ]indol-4(5 <i>H</i> )-one, the Parent Alkylation Subunit of CC-1065 and the Duocarmycins
UR  - https://pubs.acs.org/doi/10.1021/jo000297j
Y2  - 2021/12/05/19:51:30
KW  - Boger
KW  - JOC
KW  - Searcey
KW  - (1) SAR
ER  - 

TY  - JOUR
TI  - A New Method of in Situ Activation for a Novel Class of DNA Alkylating Agents: Tunable Metal Cation Complexation and Activation
AU  - Boger, Dale L.
AU  - Wolkenberg, Scott E.
AU  - Boyce, Christopher W.
T2  - Journal of the American Chemical Society
DA  - 2000/07/01/
PY  - 2000
DO  - 10.1021/ja000653f
DP  - DOI.org (Crossref)
VL  - 122
IS  - 26
SP  - 6325
EP  - 6326
J2  - J. Am. Chem. Soc.
LA  - en
SN  - 0002-7863, 1520-5126
ST  - A New Method of in Situ Activation for a Novel Class of DNA Alkylating Agents
UR  - https://pubs.acs.org/doi/10.1021/ja000653f
Y2  - 2021/12/05/19:51:43
KW  - Boger
KW  - JACS
KW  - (1) SAR
ER  - 

TY  - JOUR
TI  - Substituent effects within the DNA binding subunit of CBI analogues of the duocarmycins and CC-1065
AU  - Boger, Dale L.
AU  - Stauffer, Frédéric
AU  - Hedrick, Michael P.
T2  - Bioorganic & Medicinal Chemistry Letters
AB  - A series of CBI analogues of the duocarmycins and CC-1065 exploring substituent eﬀects within the ﬁrst indole DNA binding subunit are detailed. Substitution at the indole C5 position led to cytotoxic potency enhancements that are ! 1000-fold, providing simpliﬁed analogues containing a single DNA binding subunit that are more potent (IC50=2–3 pM) than CBI-TMI, duocarmycin SA, or CC-1065. # 2001 Elsevier Science Ltd. All rights reserved.
DA  - 2001/08//
PY  - 2001
DO  - 10.1016/S0960-894X(01)00372-9
DP  - DOI.org (Crossref)
VL  - 11
IS  - 15
SP  - 2021
EP  - 2024
J2  - Bioorg. Med. Chem. Lett.
LA  - en
SN  - 0960894X
UR  - https://linkinghub.elsevier.com/retrieve/pii/S0960894X01003729
Y2  - 2021/12/05/19:51:52
KW  - Boger
KW  - BMCL
KW  - (1) SAR
ER  - 

TY  - JOUR
TI  - Synthesis, Chemical Properties, and Biological Evaluation of CC-1065 and Duocarmycin Analogues Incorporating the 5-Methoxycarbonyl-1,2,9,9a-tetrahydrocyclopropa[ <i>c</i> ]benz[ <i>e</i> ]indol-4-one Alkylation Subunit
AU  - Boger, Dale L.
AU  - Hughes, Terry V.
AU  - Hedrick, Michael P.
T2  - The Journal of Organic Chemistry
DA  - 2001/04/01/
PY  - 2001
DO  - 10.1021/jo001772g
DP  - DOI.org (Crossref)
VL  - 66
IS  - 7
SP  - 2207
EP  - 2216
J2  - J. Org. Chem.
LA  - en
SN  - 0022-3263, 1520-6904
UR  - https://pubs.acs.org/doi/10.1021/jo001772g
Y2  - 2021/12/05/19:51:56
KW  - Boger
KW  - JOC
KW  - (1) SAR
ER  - 

TY  - JOUR
TI  - Parallel Synthesis and Evaluation of 132 (+)-1,2,9,9a-Tetrahydrocyclopropa[ <i>c</i> ]benz[ <i>e</i> ]indol-4-one (CBI) Analogues of CC-1065 and the Duocarmycins Defining the Contribution of the DNA-Binding Domain
AU  - Boger, Dale L.
AU  - Schmitt, Harald W.
AU  - Fink, Brian E.
AU  - Hedrick, Michael P.
T2  - The Journal of Organic Chemistry
DA  - 2001/10/01/
PY  - 2001
DO  - 10.1021/jo010454u
DP  - DOI.org (Crossref)
VL  - 66
IS  - 20
SP  - 6654
EP  - 6661
J2  - J. Org. Chem.
LA  - en
SN  - 0022-3263, 1520-6904
UR  - https://pubs.acs.org/doi/10.1021/jo010454u
Y2  - 2021/12/05/19:52:00
KW  - Boger
KW  - JOC
KW  - (1) SAR
ER  - 

TY  - JOUR
TI  - Synthesis and Evaluation of a Series of C3-Substituted CBI Analogues of CC-1065 and the Duocarmycins
AU  - Boger, Dale L.
AU  - Brunette, Steven R.
AU  - Garbaccio, Robert M.
T2  - The Journal of Organic Chemistry
DA  - 2001/07/01/
PY  - 2001
DO  - 10.1021/jo010309g
DP  - DOI.org (Crossref)
VL  - 66
IS  - 15
SP  - 5163
EP  - 5173
J2  - J. Org. Chem.
LA  - en
SN  - 0022-3263, 1520-6904
UR  - https://pubs.acs.org/doi/10.1021/jo010309g
Y2  - 2021/12/05/19:52:05
KW  - Boger
KW  - JOC
KW  - (1) SAR
ER  - 

TY  - JOUR
TI  - Metal Cation Complexation and Activation of Reversed CPyI Analogues of CC-1065 and Duocarmycin SA: Partitioning the Effects of Binding and Catalysis
AU  - Ellis, David A.
AU  - Wolkenberg, Scott E.
AU  - Boger, Dale L.
T2  - Journal of the American Chemical Society
AB  - The synthesis and examination of a novel class of reversed CPyI analogues of CC-1065 and the duocarmycins are described. Capable of a unique metal cation activation of DNA alkylation, these agents allowed the effects of the DNA binding domain (104-fold increase in DNA alkylation rate and efficiency) to be partitioned into two components: that derived from enhanced DNA binding affinity and selectivity (1080-fold) and that derived from a contribution to catalysis (250-5000-fold). In addition, the reversed enantiomeric selectivity of these sequence selective DNA alkylating agents provides further strong support for a previously disclosed model where it is the noncovalent binding selectivity of the compounds, and not the alkylation subunit or the source of catalysis, that controls the DNA alkylation selectivity.
DA  - 2001/09/01/
PY  - 2001
DO  - 10.1021/ja010769r
DP  - DOI.org (Crossref)
VL  - 123
IS  - 38
SP  - 9299
EP  - 9306
J2  - J. Am. Chem. Soc.
LA  - en
SN  - 0002-7863, 1520-5126
ST  - Metal Cation Complexation and Activation of Reversed CPyI Analogues of CC-1065 and Duocarmycin SA
UR  - https://pubs.acs.org/doi/10.1021/ja010769r
Y2  - 2021/12/05/19:52:08
KW  - Boger
KW  - JACS
KW  - (1) SAR
ER  - 

TY  - JOUR
TI  - Establishment of substituent effects in the DNA binding subunit of CBI analogues of the duocarmycins and CC-1065
AU  - Parrish, Jay P.
AU  - Kastrinsky, David B.
AU  - Stauffer, Frederic
AU  - Hedrick, Michael P.
AU  - Hwang, Inkyu
AU  - Boger, Dale L.
T2  - Bioorganic & Medicinal Chemistry
AB  - An extensive series of CBI analogues of the duocarmycins and CC-1065 exploring substituent eﬀects within the ﬁrst indole DNA binding subunit is detailed. In general, substitution at the indole C5 position led to cytotoxic potency enhancements that can be ! 1000-fold providing simpliﬁed analogues containing a single DNA binding subunit that are more potent (IC50=2–3 pM) than CBI-TMI, duocarmycin SA, or CC-1065.
DA  - 2003/08//
PY  - 2003
DO  - 10.1016/S0968-0896(03)00194-9
DP  - DOI.org (Crossref)
VL  - 11
IS  - 17
SP  - 3815
EP  - 3838
J2  - Bioorg. Med. Chem.
LA  - en
SN  - 09680896
UR  - https://linkinghub.elsevier.com/retrieve/pii/S0968089603001949
Y2  - 2021/12/05/19:52:14
KW  - Boger
KW  - BMC
KW  - (1) SAR
ER  - 

TY  - JOUR
TI  - Synthesis and Evaluation of Duocarmycin and CC-1065 Analogues Incorporating the 1,2,9,9a-Tetrahydrocyclopropa[ <i>c</i> ]benz[ <i>e</i> ]-3-azaindol-4-one (CBA) Alkylation Subunit
AU  - Parrish, Jay P.
AU  - Kastrinsky, David B.
AU  - Hwang, Inkyu
AU  - Boger, Dale L.
T2  - The Journal of Organic Chemistry
DA  - 2003/11/01/
PY  - 2003
DO  - 10.1021/jo035119f
DP  - DOI.org (Crossref)
VL  - 68
IS  - 23
SP  - 8984
EP  - 8990
J2  - J. Org. Chem.
LA  - en
SN  - 0022-3263, 1520-6904
UR  - https://pubs.acs.org/doi/10.1021/jo035119f
Y2  - 2021/12/05/19:52:17
KW  - Boger
KW  - JOC
KW  - (1) SAR
ER  - 

TY  - JOUR
TI  - Effective Asymmetric Synthesis of 1,2,9,9a-Tetrahydrocyclopropa[ <i>c</i> ]benzo[ <i>e</i> ]indol-4-one (CBI)
AU  - Kastrinsky, David B.
AU  - Boger, Dale L.
T2  - The Journal of Organic Chemistry
DA  - 2004/04/01/
PY  - 2004
DO  - 10.1021/jo035465x
DP  - DOI.org (Crossref)
VL  - 69
IS  - 7
SP  - 2284
EP  - 2289
J2  - J. Org. Chem.
LA  - en
SN  - 0022-3263, 1520-6904
UR  - https://pubs.acs.org/doi/10.1021/jo035465x
Y2  - 2021/12/05/19:52:22
KW  - Boger
KW  - JOC
KW  - (1) SAR
ER  - 

TY  - JOUR
TI  - A Powerful Selection Assay for Mixture Libraries of DNA Alkylating Agents
AU  - Ham, Young-Wan
AU  - Boger, Dale L.
T2  - Journal of the American Chemical Society
DA  - 2004/08/01/
PY  - 2004
DO  - 10.1021/ja0477930
DP  - DOI.org (Crossref)
VL  - 126
IS  - 30
SP  - 9194
EP  - 9195
J2  - J. Am. Chem. Soc.
LA  - en
SN  - 0002-7863, 1520-5126
UR  - https://pubs.acs.org/doi/10.1021/ja0477930
Y2  - 2021/12/05/19:52:25
KW  - Boger
KW  - JACS
KW  - (1) SAR
ER  - 

TY  - JOUR
TI  - Rational Design, Synthesis, and Evaluation of Key Analogues of CC-1065 and the Duocarmycins
AU  - Tichenor, Mark S.
AU  - MacMillan, Karen S.
AU  - Stover, James S.
AU  - Wolkenberg, Scott E.
AU  - Pavani, Maria G.
AU  - Zanella, Lorenzo
AU  - Zaid, Abdel N.
AU  - Spalluto, Gianpiero
AU  - Rayl, Thomas J.
AU  - Hwang, Inkyu
AU  - Baraldi, Pier Giovanni
AU  - Boger, Dale L.
T2  - Journal of the American Chemical Society
AB  - The design, synthesis, and evaluation of a predictably more potent analogue of CC-1065 entailing the substitution replacement of a single skeleton atom in the alkylation subunit are disclosed and were conducted on the basis of design principles that emerged from a fundamental parabolic relationship between chemical reactivity and cytotoxic potency. Consistent with projections, the 7-methyl-1,2,8,8a-tetrahydrocyclopropa[c]thieno[3,2-e]indol-4-one (MeCTI) alkylation subunit and its isomer 6-methyl-1,2,8,8a-tetrahydrocyclopropa[c]thieno[2,3-e]indol-4-one (iso-MeCTI) were found to be 5-6 times more stable than the MeCPI alkylation subunit found in CC-1065 and slightly more stable than even the DSA alkylation subunit found in duocarmycin SA, placing it at the point of optimally balanced stability and reactivity for this class of antitumor agents. Their incorporation into the key analogues of the natural products provided derivatives that surpassed the potency of MeCPI derivatives (3-10-fold), matching or slightly exceeding the potency of the corresponding DSA derivatives, consistent with projections made on the basis of the parabolic relationship. Notable of these, MeCTI-TMI proved to be as potent as or slightly more potent than the natural product duocarmycin SA (DSA-TMI, IC50 ) 5 vs 8 pM), and MeCTI-PDE2 proved to be 3-fold more potent than the natural product CC-1065 (MeCPI-PDE2, IC50 ) 7 vs 20 pM). Both exhibited efficiencies of DNA alkylation that correlate with this enhanced potency without impacting the intrinsic selectivity characteristic of this class of antitumor agents.
DA  - 2007/11/01/
PY  - 2007
DO  - 10.1021/ja073989z
DP  - DOI.org (Crossref)
VL  - 129
IS  - 45
SP  - 14092
EP  - 14099
J2  - J. Am. Chem. Soc.
LA  - en
SN  - 0002-7863, 1520-5126
UR  - https://pubs.acs.org/doi/10.1021/ja073989z
Y2  - 2021/12/05/19:52:28
KW  - Boger
KW  - JACS
KW  - (1) SAR
ER  - 

TY  - JOUR
TI  - Systematic Exploration of the Structural Features of Yatakemycin Impacting DNA Alkylation and Biological Activity
AU  - Tichenor, Mark S.
AU  - MacMillan, Karen S.
AU  - Trzupek, John D.
AU  - Rayl, Thomas J.
AU  - Hwang, Inkyu
AU  - Boger, Dale L.
T2  - Journal of the American Chemical Society
AB  - A systematic examination of the impact of the yatakemycin left and right subunits and their substituents is detailed along with a study of its unique three subunit arrangement (sandwiched vs extended and reversed analogues). The examination of the ca. 50 analogues prepared illustrate that within the yatakemycin three subunit structure, the subunit substituents are relatively unimportant and that it is the unique sandwiched arrangement that substantially increases the rate and optimizes the efficiency of its DNA alkylation reaction. This potentiates the cytotoxic activity of yatakemycin and its analogues overcoming limitations typically observed with more traditional compounds in the series (CC-1065, duocarmycins). Moreover, a study of the placement of the alkylation subunit within the three subunit arrangement (sandwiched vs extended and reversed analogues) indicates that it not only has a profound impact on the rate and efficiency of DNA alkylation but also controls and establishes the DNA alkylation selectivity as well, where both enantiomers of such sandwiched agents alkylate the same adenine sites exhibiting the same DNA alkylation selectivity independent of their absolute configuration.
DA  - 2007/09/01/
PY  - 2007
DO  - 10.1021/ja072777z
DP  - DOI.org (Crossref)
VL  - 129
IS  - 35
SP  - 10858
EP  - 10869
J2  - J. Am. Chem. Soc.
LA  - en
SN  - 0002-7863, 1520-5126
UR  - https://pubs.acs.org/doi/10.1021/ja072777z
Y2  - 2021/12/05/19:52:31
KW  - Boger
KW  - JACS
KW  - (1) SAR
ER  - 

TY  - JOUR
TI  - Synthesis and evaluation of a thio analogue of duocarmycin SA
AU  - MacMillan, Karen S.
AU  - Lajiness, James P.
AU  - Cara, Carlota Lopez
AU  - Romagnoli, Romeo
AU  - Robertson, William M.
AU  - Hwang, Inkyu
AU  - Baraldi, Pier Giovanni
AU  - Boger, Dale L.
T2  - Bioorganic & Medicinal Chemistry Letters
AB  - The design, synthesis, and preliminary evaluation of methyl 1,2,8,8a-tetrahydrocyclopropa[c]thieno[3,2e]indol-4-one-6-carboxylate (CTI) derivatives are detailed representing a single atom change (N to S) embedded in the duocarmycin SA alkylation subunit.
DA  - 2009/12//
PY  - 2009
DO  - 10.1016/j.bmcl.2009.10.063
DP  - DOI.org (Crossref)
VL  - 19
IS  - 24
SP  - 6962
EP  - 6965
J2  - Bioorg. Med. Chem. Lett.
LA  - en
SN  - 0960894X
UR  - https://linkinghub.elsevier.com/retrieve/pii/S0960894X09014747
Y2  - 2021/12/05/19:52:38
KW  - Boger
KW  - BMCL
KW  - (1) SAR
ER  - 

TY  - JOUR
TI  - Total Synthesis and Evaluation of <i>iso</i> -Duocarmycin SA and <i>iso</i> -Yatakemycin
AU  - MacMillan, Karen S.
AU  - Nguyen, Trihn
AU  - Hwang, Inkyu
AU  - Boger, Dale L.
T2  - Journal of the American Chemical Society
AB  - The total synthesis and evaluation of iso-duocarmycin SA (5) and iso-yatakemycin (6), representing key analogues of the corresponding natural products incorporating an isomeric alkylation subunit, are detailed. This pyrrole isomer of the natural alkylation subunit displayed an enhanced reaction regioselectivity and a 2-fold diminished stability. Although still exceptionally potent, the iso-duocarmycin SA derivatives and natural product analogues exhibited a corresponding approximate 3-5-fold reduction in cytotoxic activity [L1210 IC50 for (+)-iso-duocarmycin SA ) 50 pM and for (+)-iso-yatakemycin ) 15 pM] consistent with their placement on a parabolic relationship correlating activity with reactivity. The DNA alkylation selectivity of the resulting key natural product analogues was unaltered by the structure modiﬁcation in spite of the minor-groove presentation of a potential H-bond donor. Additionally, a unique orthospirocyclization with such derivatives was explored via the preparation, characterization, and evaluation of 34 that is incapable of the more conventional para-spirocyclization. Although 34 proved sufﬁciently stable for isolation and characterization, it displayed little stability in protic solvents (t1/2 ) 0.19 h at pH 3, t1/2 ) 0.20 h at pH 7), a pH-independent (H+ independent) solvolysis rate proﬁle at pH 3/4-7, and a much reduced cytotoxic potency, but a DNA alkylation selectivity and efﬁciency comparable to those of duocarmycin SA and iso-duocarmycin SA. The implications of these observations on the source of the DNA alkylation selectivity and catalysis for this class of natural products are discussed.
DA  - 2009/01/28/
PY  - 2009
DO  - 10.1021/ja808108q
DP  - DOI.org (Crossref)
VL  - 131
IS  - 3
SP  - 1187
EP  - 1194
J2  - J. Am. Chem. Soc.
LA  - en
SN  - 0002-7863, 1520-5126
UR  - https://pubs.acs.org/doi/10.1021/ja808108q
Y2  - 2021/12/05/19:52:45
KW  - Boger
KW  - JACS
KW  - (1) SAR
ER  - 

TY  - JOUR
TI  - Synthesis and preliminary evaluation of duocarmycin analogues incorporating the 1,2,11,11a-tetrahydrocyclopropa[c]naphtho[2,3-e]indol-4-one (CNI) and 1,2,11,11a-tetrahydrocyclopropa[c]naphtho[1,2-e]indol-4-one (iso-CNI) alkylation subunits
AU  - Gauss, Carla M.
AU  - Hamasaki, Akiyuki
AU  - Parrish, Jay P.
AU  - MacMillan, Karen S.
AU  - Rayl, Thomas J.
AU  - Hwang, Inkyu
AU  - Boger, Dale L.
T2  - Tetrahedron
AB  - Efﬁcient syntheses and a preliminary evaluation of 1,2,11,11a-tetrahydrocyclopropa[c]naphtho[2,3-e]indole (CNI) and 1,2,11,11a-tetrahydrocyclopropa[c]naphtho[1,2-e]indole (iso-CNI), and their derivatives containing an anthracene and phenanthrene variant of the CC-1065 or duocarmycin alkylation subunit are detailed.
DA  - 2009/08//
PY  - 2009
DO  - 10.1016/j.tet.2009.02.065
DP  - DOI.org (Crossref)
VL  - 65
IS  - 33
SP  - 6591
EP  - 6599
J2  - Tetrahedron
LA  - en
SN  - 00404020
UR  - https://linkinghub.elsevier.com/retrieve/pii/S0040402009003263
Y2  - 2021/12/05/19:52:51
KW  - Boger
KW  - (1) SAR
ER  - 

TY  - JOUR
TI  - Synthesis and evaluation of duocarmycin SA analogs incorporating the methyl 1,2,8,8a-tetrahydrocyclopropa[c]oxazolo[2,3-e]indol-4-one-6-carboxylate (COI) alkylation subunit
AU  - Boyle, Kristopher E.
AU  - MacMillan, Karen S.
AU  - Ellis, David A.
AU  - Lajiness, James P.
AU  - Robertson, William M.
AU  - Boger, Dale L.
T2  - Bioorganic & Medicinal Chemistry Letters
AB  - The design, synthesis and evaluation of methyl 1,2,8,8a-tetrahydrocyclopropa[c]oxazolo[2,3-e]indol-4one-6-carboxylate (COI) derivatives are detailed representing analogs of duocarmycin SA containing an oxazole replacement for the fused pyrrole found in the alkylation subunit.
DA  - 2010/03//
PY  - 2010
DO  - 10.1016/j.bmcl.2010.01.145
DP  - DOI.org (Crossref)
VL  - 20
IS  - 6
SP  - 1854
EP  - 1857
J2  - Bioorg. Med. Chem. Lett.
LA  - en
SN  - 0960894X
UR  - https://linkinghub.elsevier.com/retrieve/pii/S0960894X10001678
Y2  - 2021/12/05/19:53:11
KW  - Boger
KW  - BMCL
KW  - (1) SAR
ER  - 

TY  - JOUR
TI  - Synthesis and evaluation of a series of C5′-substituted duocarmycin SA analogs
AU  - Robertson, William M.
AU  - Kastrinsky, David B.
AU  - Hwang, Inkyu
AU  - Boger, Dale L.
T2  - Bioorganic & Medicinal Chemistry Letters
AB  - The synthesis and evaluation of a key series of analogs of duocarmycin SA, bearing a single substituent at the C50 position of the DNA binding subunit, are described. Ó 2010 Elsevier Ltd. All rights reserved.
DA  - 2010/05//
PY  - 2010
DO  - 10.1016/j.bmcl.2010.03.078
DP  - DOI.org (Crossref)
VL  - 20
IS  - 9
SP  - 2722
EP  - 2725
J2  - Bioorg. Med. Chem. Lett.
LA  - en
SN  - 0960894X
UR  - https://linkinghub.elsevier.com/retrieve/pii/S0960894X10004099
Y2  - 2021/12/05/19:53:26
KW  - Boger
KW  - BMCL
KW  - (1) SAR
ER  - 

TY  - JOUR
TI  - Synthesis and Characterization of a Cyclobutane Duocarmycin Derivative Incorporating the 1,2,10,11-Tetrahydro-9 <i>H</i> -cyclobuta[ <i>c</i> ]benzo[ <i>e</i> ]indol-4-one (CbBI) Alkylation Subunit
AU  - Lajiness, James P.
AU  - Boger, Dale L.
T2  - Journal of the American Chemical Society
AB  - The synthesis of 1,2,10,11-tetrahydro-9H-cyclobuta[c]benzo[e]indol-4-one (17, CbBI), which contains a deep-seated fundamental structural modiﬁcation in the CC-1065 and duocarmycin alkylation subunit consisting of the incorporation of a ring-expanded fused cyclobutane (vs cyclopropane), its chemical and structural characterization, and its incorporation into a key analogue of the natural products are detailed. The approach to the preparation of CbBI was based on a precedented (Ar-3′ and Ar-5′) but previously unknown Ar-4′ spirocyclization of a phenol onto a tethered alkyl halide to form the desired cyclobutane. The conditions required for the implementation of the Ar-4′ spirocyclization indicate that the entropy of activation substantially impacts the rate of reaction relative to that for the much more facile Ar-3′ spirocyclization, while the higher enthalpy of activation slows the reaction relative to an Ar-5′ spirocyclization. The characterization of the CbBI-based agents revealed their exceptional stability and exquisite reaction regioselectivity, and a single-crystal X-ray structure analysis of N-Boc-CbBI (13) revealed their structural origins. The reaction regioselectivity may be attributed to the stereoelectronic alignment of the two available cyclobutane bonds with the cyclohexadienone π-system, which resides in the bond that extends to the less substituted cyclobutane carbon for 13. The remarkable stability of N-Boc-CbBI (which is stable even at pH 1) relative to N-Boc-CBI containing a cyclopropane (t1/2 ) 133 h at pH 3) may be attributed to a combination of the increased extent of vinylogous amide conjugation, the nonoptimal geometric alignment of the cyclobutane with the activating cyclohexadienone, and the intrinsic but modestly lower strain energy (1.8 kcal/mol) of a cyclobutane versus a cyclopropane.
DA  - 2010/10/06/
PY  - 2010
DO  - 10.1021/ja106986f
DP  - DOI.org (Crossref)
VL  - 132
IS  - 39
SP  - 13936
EP  - 13940
J2  - J. Am. Chem. Soc.
LA  - en
SN  - 0002-7863, 1520-5126
UR  - https://pubs.acs.org/doi/10.1021/ja106986f
Y2  - 2021/12/05/19:53:29
KW  - Boger
KW  - JACS
KW  - (1) SAR
ER  - 

TY  - JOUR
TI  - Asymmetric Synthesis of 1,2,9,9a-Tetrahydrocyclopropa[ <i>c</i> ]benzo[ <i>e</i> ]indol-4-one (CBI)
AU  - Lajiness, James P.
AU  - Boger, Dale L.
T2  - The Journal of Organic Chemistry
DA  - 2011/01/21/
PY  - 2011
DO  - 10.1021/jo102136w
DP  - DOI.org (Crossref)
VL  - 76
IS  - 2
SP  - 583
EP  - 587
J2  - J. Org. Chem.
LA  - en
SN  - 0022-3263, 1520-6904
UR  - https://pubs.acs.org/doi/10.1021/jo102136w
Y2  - 2021/12/05/19:53:35
KW  - Boger
KW  - JOC
KW  - (1) SAR
ER  - 

TY  - JOUR
TI  - A Fundamental Relationship between Hydrophobic Properties and Biological Activity for the Duocarmycin Class of DNA-Alkylating Antitumor Drugs: Hydrophobic-Binding-Driven Bonding
AU  - Wolfe, Amanda L.
AU  - Duncan, Katharine K.
AU  - Lajiness, James P.
AU  - Zhu, Kaicheng
AU  - Duerfeldt, Adam S.
AU  - Boger, Dale L.
T2  - Journal of Medicinal Chemistry
AB  - Two systematic series of increasingly hydrophilic derivatives of duocarmycin SA that feature the incorporation of ethylene glycol units (n = 1−5) into the methoxy substituents of the trimethoxyindole subunit are described. These derivatives exhibit progressively increasing water solubility along with progressive decreases in cell growth inhibitory activity and DNA alkylation eﬃciency with the incremental ethylene glycol unit incorporations. Linear relationships of cLogP with −log IC50 for cell growth inhibition and −log AE (AE = cell-free DNA alkylation eﬃciency) were observed, with the cLogP values spanning the productive range of 2.5−0.49 and the −log IC50 values spanning the range of 11.2−6.4, representing IC50 values that vary by a factor of 105 (0.008 to 370 nM). The results quantify the fundamental role played by the hydrophobic character of the compound in the expression of the biological activity of members in this class (driving the intrinsically reversible DNA alkylation reaction) and deﬁne the stunning magnitude of its eﬀect.
DA  - 2013/09/12/
PY  - 2013
DO  - 10.1021/jm400665c
DP  - DOI.org (Crossref)
VL  - 56
IS  - 17
SP  - 6845
EP  - 6857
J2  - J. Med. Chem.
LA  - en
SN  - 0022-2623, 1520-4804
ST  - A Fundamental Relationship between Hydrophobic Properties and Biological Activity for the Duocarmycin Class of DNA-Alkylating Antitumor Drugs
UR  - https://pubs.acs.org/doi/10.1021/jm400665c
Y2  - 2021/12/05/19:53:42
KW  - Boger
KW  - JMC
KW  - (1) SAR
ER  - 

TY  - JOUR
TI  - Synthesis and evaluation of duocarmycin SA analogs incorporating the methyl 1,2,8,8a-tetrahydrocyclopropa[c]imidazolo[4,5-e]indol-4-one-6-carboxylate (CImI) alkylation subunit
AU  - Chanda, Prem B.
AU  - Boyle, Kristopher E.
AU  - Brody, Daniel M.
AU  - Shukla, Vyom
AU  - Boger, Dale L.
T2  - Bioorganic & Medicinal Chemistry
AB  - The design, synthesis, and evaluation of methyl 1,2,8,8a-tetrahydrocyclopropa[c]imidazolo[4,5-e]indol-4one-6-carboxylate (CImI) derivatives are detailed representing analogs of duocarmycin SA and yatakemycin containing an imidazole replacement for the fused pyrrole found in the DNA alkylation subunit.
DA  - 2016/10//
PY  - 2016
DO  - 10.1016/j.bmc.2016.04.050
DP  - DOI.org (Crossref)
VL  - 24
IS  - 20
SP  - 4779
EP  - 4786
J2  - Bioorg. Med. Chem.
LA  - en
SN  - 09680896
UR  - https://linkinghub.elsevier.com/retrieve/pii/S0968089616302930
Y2  - 2021/12/05/19:53:46
KW  - Boger
KW  - BMC
KW  - (1) SAR
ER  - 

TY  - JOUR
TI  - Synthesis and Cytotoxicity of amino Analogues of the potent DNA alkylating Agent seco-CBI-TMI
AU  - Atwell, Graham J.
AU  - Wilson, William R.
AU  - Denny, William A.
T2  - Bioorganic & Medicinal Chemistry Letters
AB  - The synthesis of racemic seco-CBI-TMI analogues containing nitrogen-based groups in place of the 5-OH is reported, employing a synthetic strategy where the incipient C-5 amino substituent is generated in the last step from a nitro precursor. The resulting amino seco-CBI analogues are up to 1000-fold more potent cytotoxins than the corresponding known amino seco-CI compounds, making them attractive candidates as effectors in prodrug strategies. © 1997ElsevierScienceLtd.
DA  - 1997///
PY  - 1997
DO  - 10.1021/jm990136b
DP  - Zotero
VL  - 7
IS  - 12
SP  - 1493
EP  - 1496
J2  - Bioorg. Med. Chem. Lett.
LA  - en
KW  - BMCL
KW  - Denny
KW  - (1) SAR
ER  - 

TY  - JOUR
TI  - Synthesis of nitrogen and sulfur analogues of the seco-CI alkylating agent
AU  - Tercel, Moana
AU  - Denny, William A.
T2  - Journal of the Chemical Society, Perkin Transactions 1
DA  - 1998///
PY  - 1998
DO  - 10.1039/a706165j
DP  - DOI.org (Crossref)
IS  - 3
SP  - 509
EP  - 520
J2  - J. Chem. Soc. Perkin Trans. 1
LA  - en
SN  - 0300922X, 13645463
UR  - http://xlink.rsc.org/?DOI=a706165j
Y2  - 2021/12/05/19:53:52
KW  - Denny
KW  - (1) SAR
ER  - 

TY  - JOUR
TI  - 5-Amino-1-(chloromethyl)-1,2-dihydro-3 <i>H</i> -benz[ <i>e</i> ]indoles: Relationships between Structure and Cytotoxicity for Analogues Bearing Different DNA Minor Groove Binding Subunits
AU  - Atwell, Graham J.
AU  - Milbank, Jared J. B.
AU  - Wilson, William R.
AU  - Hogg, Alison
AU  - Denny, William A.
T2  - Journal of Medicinal Chemistry
DA  - 1999/08/01/
PY  - 1999
DO  - 10.1021/jm990136b
DP  - DOI.org (Crossref)
VL  - 42
IS  - 17
SP  - 3400
EP  - 3411
J2  - J. Med. Chem.
LA  - en
SN  - 0022-2623, 1520-4804
ST  - 5-Amino-1-(chloromethyl)-1,2-dihydro-3 <i>H</i> -benz[ <i>e</i> ]indoles
UR  - https://pubs.acs.org/doi/10.1021/jm990136b
Y2  - 2021/12/05/19:53:54
KW  - Denny
KW  - JMC
KW  - (1) SAR
ER  - 

TY  - JOUR
TI  - Synthesis of 1-Substituted 3-(Chloromethyl)-6-aminoindoline (6-Amino- <i>seco</i> -CI) DNA Minor Groove Alkylating Agents and Structure−Activity Relationships for Their Cytotoxicity
AU  - Milbank, Jared B. J.
AU  - Tercel, Moana
AU  - Atwell, Graham J.
AU  - Wilson, William R.
AU  - Hogg, Alison
AU  - Denny, William A.
T2  - Journal of Medicinal Chemistry
DA  - 1999/02/01/
PY  - 1999
DO  - 10.1021/jm980545s
DP  - DOI.org (Crossref)
VL  - 42
IS  - 4
SP  - 649
EP  - 658
J2  - J. Med. Chem.
LA  - en
SN  - 0022-2623, 1520-4804
UR  - https://pubs.acs.org/doi/10.1021/jm980545s
Y2  - 2021/12/05/19:54:00
KW  - Denny
KW  - JMC
KW  - (1) SAR
ER  - 

TY  - JOUR
TI  - A New Short Synthesis of 3-Substituted 5-Amino-1-(chloromethyl)-1,2-dihydro-3 <i>H</i> -benzo[ <i>e</i> ]indoles (Amino-CBIs)
AU  - Yang, Shangjin
AU  - Denny, William A.
T2  - The Journal of Organic Chemistry
DA  - 2002/12/01/
PY  - 2002
DO  - 10.1021/jo0263115
DP  - DOI.org (Crossref)
VL  - 67
IS  - 25
SP  - 8958
EP  - 8961
J2  - J. Org. Chem.
LA  - en
SN  - 0022-3263, 1520-6904
UR  - https://pubs.acs.org/doi/10.1021/jo0263115
Y2  - 2021/12/05/19:54:05
KW  - JOC
KW  - Denny
KW  - (1) SAR
ER  - 

TY  - JOUR
TI  - Nitrogen and sulfur analogues of the secoCI alkylating agent: Synthesis and cytotoxicity
AU  - Tercel, M.
AU  - Denny, W.A.
AU  - Wilson, William R.
T2  - Bioorganic & Medicinal Chemistry Letters
AB  - The first synthesis of seco-CI alkylating agents bearing a nitrogen or sulfur substituent in place of the oxygen at C-6 is described. In comparison with a phenol, an amino substituent confers reduced but significant cytotoxicity, even when mono- or dimethylated, while sulfur analogues are considerably less potent.
DA  - 1996/11//
PY  - 1996
DO  - 10.1016/S0960-894X(96)00507-0
DP  - DOI.org (Crossref)
VL  - 6
IS  - 22
SP  - 2735
EP  - 2740
J2  - Bioorg. Med. Chem. Lett.
LA  - en
SN  - 0960894X
ST  - Nitrogen and sulfur analogues of the secoCI alkylating agent
UR  - https://linkinghub.elsevier.com/retrieve/pii/S0960894X96005070
Y2  - 2021/12/05/19:54:13
KW  - BMCL
KW  - Denny
KW  - (1) SAR
ER  - 

TY  - JOUR
TI  - Strand Selective Cleavage of DNA by Diastereomers of Hairpin Polyamide- <i>seco</i> -CBI Conjugates
AU  - Chang, Aileen Y.
AU  - Dervan, Peter B.
T2  - Journal of the American Chemical Society
AB  - Pyrrole-imidazole polyamides are synthetic ligands that bind predetermined DNA sequences with subnanomolar affinity. We report the synthesis and characterization of an eight-ring hairpin polyamide conjugated at the turn to both enantiomers of 1-(chloromethyl)-5-hydroxy-1,2-dihydro-3H-benz[e]indole (seco-CBI), an alkylating moiety related to CC-1065. Alkylation yields and specificity were determined on a restriction fragment containing six base pair match and mismatch sites. Alkylation was observed at a single adenine flanking the polyamide binding site, and strand selective cleavage could be achieved based on the enantiomer of seco-CBI chosen. At 1 nM concentrations of polyamide-seco-CBI conjugate, near quantitative cleavage was observed after 12 h. These bifunctional molecules could be useful for targeting coding regions of genes and inhibition of transcription.
DA  - 2000/05/01/
PY  - 2000
DO  - 10.1021/ja994345x
DP  - DOI.org (Crossref)
VL  - 122
IS  - 20
SP  - 4856
EP  - 4864
J2  - J. Am. Chem. Soc.
LA  - en
SN  - 0002-7863, 1520-5126
UR  - https://pubs.acs.org/doi/10.1021/ja994345x
Y2  - 2021/12/05/19:54:23
KW  - JACS
KW  - (1) SAR
ER  - 

TY  - JOUR
TI  - Efficient microwave combinatorial synthesis of novel indolic arylpiperazine derivatives as serotoninergic ligands
AU  - Frecentese, Francesco
AU  - Fiorino, Ferdinando
AU  - Perissutti, Elisa
AU  - Severino, Beatrice
AU  - Magli, Elisa
AU  - Esposito, Antonella
AU  - De Angelis, Francesca
AU  - Massarelli, Paola
AU  - Nencini, Cristina
AU  - Viti, Barbara
AU  - Santagada, Vincenzo
AU  - Caliendo, Giuseppe
T2  - European Journal of Medicinal Chemistry
AB  - An easy and convenient microwave-assisted synthesis of a small library of indolic arylpiperazine derivatives is described. Parallel and mixed pool combinatorial methods are reported and compared. The described reactions are nucleophilic substitutions of several aromatic piperazines in presence of K2CO3. Good yields and short reaction times are the main aspect of these procedures. Binding assays shed additional light on the inﬂuence of the LCAPs on the 5-HT1A, 5-HT2A and 5-HT2C receptors afﬁnity and allowed to disclose three interesting compounds as 5-HT2C, mixed 5-HT2A/5-HT2C and 5-HT1A/5-HT2C ligands (4i, 4l and 4d, respectively), with potential antiepileptic, anxiolytic or atypical antipsychotic agent therapeutical proﬁles.
DA  - 2010/02//
PY  - 2010
DO  - 10.1016/j.ejmech.2009.11.023
DP  - DOI.org (Crossref)
VL  - 45
IS  - 2
SP  - 752
EP  - 759
J2  - Eur. J. Med. Chem.
LA  - en
SN  - 02235234
UR  - https://linkinghub.elsevier.com/retrieve/pii/S0223523409005935
Y2  - 2021/12/05/19:54:33
KW  - (1) SAR
ER  - 

TY  - JOUR
TI  - DNA interstrand crosslinking agents: Synthesis, DNA interactions, and cytotoxicity of dimeric achiral seco-amino-CBI and conjugates of achiral seco-amino-CBI with pyrrolobenzodiazepine (PBD)
AU  - Purnell, Bethany
AU  - Sato, Atsushi
AU  - O’Kelley, Amanda
AU  - Price, Carly
AU  - Summerville, Kaitlin
AU  - Hudson, Stephen
AU  - O’Hare, Caroline
AU  - Kiakos, Konstantinos
AU  - Asao, Tetsuji
AU  - Lee, Moses
AU  - Hartley, John A.
T2  - Bioorganic & Medicinal Chemistry Letters
AB  - The design and synthesis of three novel bisalkylating agents derived from the achiral seco-duocarmycin or CC-1065 analogs and pyrrolobenzodiazepines (PBDs) are described: achiral seco-CBI (cyclopropanebenz[e]indoline)-PBD 11, achiral seco-CIPBD 12, and achiral seco-CBI dimer 13. Compounds 11 and 12 demonstrated enhanced cytotoxicity over the monomer counterparts against the growth of P815 murine mastocytoma cells in culture. Conjugate 11 was found to covalently react with adenine-N3 positions within the minor groove at AT-rich sequences and to produce DNA interstrand crosslinks. Both compounds were found to induce apoptosis in P815 cells. Due to its poor water solubility, dimer 13 did not give any appreciable DNA binding or cytotoxicity. Ó 2006 Elsevier Ltd. All rights reserved.
DA  - 2006/11//
PY  - 2006
DO  - 10.1016/j.bmcl.2006.08.005
DP  - DOI.org (Crossref)
VL  - 16
IS  - 21
SP  - 5677
EP  - 5681
J2  - Bioorg. Med. Chem. Lett.
LA  - en
SN  - 0960894X
ST  - DNA interstrand crosslinking agents
UR  - https://linkinghub.elsevier.com/retrieve/pii/S0960894X0600895X
Y2  - 2021/12/05/19:54:47
KW  - BMCL
KW  - Lee
KW  - Hartley
KW  - (1) SAR
ER  - 

TY  - JOUR
TI  - Synthesis and biochemical evaluation of the CBI-PDE-I-dimer, a benzannelated analog of (+)-CC-1065 that also produces delayed toxicity in mice
AU  - Aristoff, Paul A.
AU  - Johnson, Paul D.
AU  - Sun, Daekyu
AU  - Hurley, Laurence H.
T2  - Journal of Medicinal Chemistry
DA  - 1993/07//
PY  - 1993
DO  - 10.1021/jm00066a004
DP  - DOI.org (Crossref)
VL  - 36
IS  - 14
SP  - 1956
EP  - 1963
J2  - J. Med. Chem.
LA  - en
SN  - 0022-2623, 1520-4804
UR  - https://pubs.acs.org/doi/abs/10.1021/jm00066a004
Y2  - 2021/12/05/19:54:56
KW  - Hurley
KW  - JMC
KW  - (1) SAR
ER  - 

TY  - JOUR
TI  - Synthesis of CBI-PDE-I-dimer, the benzannelated analog of CC-1065
AU  - Aristoff, Paul A.
AU  - Johnson, Paul D.
T2  - The Journal of Organic Chemistry
DA  - 1992/11//
PY  - 1992
DO  - 10.1021/jo00049a035
DP  - DOI.org (Crossref)
VL  - 57
IS  - 23
SP  - 6234
EP  - 6239
J2  - J. Org. Chem.
LA  - en
SN  - 0022-3263, 1520-6904
UR  - https://pubs.acs.org/doi/abs/10.1021/jo00049a035
Y2  - 2021/12/05/19:55:09
KW  - JOC
KW  - (1) SAR
ER  - 

TY  - JOUR
TI  - Aryl Amidation Routes to Dihydropyrrolo[3,2- <i>e</i> ]indoles and Pyrrolo[3,2- <i>f</i> ]tetrahydroquinolines: Total Synthesis of the (±)-CC-1065 CPI Subunit
AU  - Ganton, Michael D.
AU  - Kerr, Michael A.
T2  - The Journal of Organic Chemistry
DA  - 2007/01/01/
PY  - 2007
DO  - 10.1021/jo062064j
DP  - DOI.org (Crossref)
VL  - 72
IS  - 2
SP  - 574
EP  - 582
J2  - J. Org. Chem.
LA  - en
SN  - 0022-3263, 1520-6904
ST  - Aryl Amidation Routes to Dihydropyrrolo[3,2- <i>e</i> ]indoles and Pyrrolo[3,2- <i>f</i> ]tetrahydroquinolines
UR  - https://pubs.acs.org/doi/10.1021/jo062064j
Y2  - 2021/12/05/19:55:15
KW  - JOC
KW  - (1) SAR
ER  - 

TY  - JOUR
TI  - Structure and activity relationship of several novel CC-1065 analogs
AU  - Li, Li H.
AU  - Wallace, Tanya L.
AU  - DeKoning, Thomas F.
AU  - Warpehoski, Martha A.
AU  - Kelly, Robert C.
AU  - Prairie, Mark D.
AU  - Krueger, William C.
T2  - Investigational New Drugs
AB  - CC-1065 was found to cause delayed toxicity at therapeutic doses, therefore, a large number of analogs have since been synthesized. A series of analogs with simplified but closely related structures were chosen for this investigation because some were found to be superior to CC-1065 in the treatment of several experimental tumors. The inhibition of L1210 cell growth by U-68,415 was comparable to that by CC-1065. A similar situation was true in terms of their in vivo potency; however, U-68,415 was superior to CC-1065 in terms of antiP388 leukemia activity. At the optimal dosage, U-68,415 produced 4 out of 6 long-term (> 30 day) survivors; whereas CC-1065 produced a mere 62O7oincrease of life span (ILS) and no long-term survivors. The order of antitumor potency and effectiveness of the CC-1065 analogs was U-68,415 > U-66,694 > U-68,819 > U-66,664, which was parallel to the inhibition of L1210 cell growth. CC-1065 and all the analogs tested here inhibited DNA synthesis approximately 10 times more than RNA synthesis. Protein synthesis was the least inhibited. On a molar basis, U-68,415 was about 6-9 times more inhibitory toward cellular DNA synthesis than CC-1065, yet the interaction a n d / o r binding of CC-1065 to DNA determined by circular dichroism, DNA melting or differential cytotoxicity assay was much stronger than that of U-68,415. The order of binding of these analogs to calf thymus DNA was U-68,415 > U-66,694 > U-68,819 > U-66,664, and was parallel to that of DNA synthesis inhibition which was in turn parallel to cell growth inhibition and antitumor potential. These results collectively suggest that the cellular DNA is a major site of the action of CC-1065 analogs; however, time course studies reveal that the inhibition of cellular DNA synthesis could not wholly account for their cytotoxicity. Hence, the precise mechanism of action of these agents is not yet fully understood. U-68,415, which exhibited superior activity against a number of tumors and did not cause delayed death in mice, warrants further investigation. U-68,415 is a racemate and two chiral isomers were recently isolated. Therefore, further investigation of both U-68,415 and its chiral isomers is necessary.
DA  - 1987/12//
PY  - 1987
DO  - 10.1007/BF00169971
DP  - DOI.org (Crossref)
VL  - 5
IS  - 4
J2  - Invest. New Drugs
LA  - en
SN  - 0167-6997, 1573-0646
UR  - http://link.springer.com/10.1007/BF00169971
Y2  - 2021/12/05/19:55:18
KW  - Krueger
KW  - (1) SAR
ER  - 

TY  - JOUR
TI  - Synthesis and Preliminary Biological Evaluations of CC-1065 Analogues: Effects of Different Linkers and Terminal Amides on Biological Activity
AU  - Wang, Yuqiang
AU  - Yuan, Huiling
AU  - Ye, Wenqing
AU  - Wright, Susan C.
AU  - Wang, Hong
AU  - Larrick, James W.
T2  - Journal of Medicinal Chemistry
DA  - 2000/04/01/
PY  - 2000
DO  - 10.1021/jm990514c
DP  - DOI.org (Crossref)
VL  - 43
IS  - 8
SP  - 1541
EP  - 1549
J2  - J. Med. Chem.
LA  - en
SN  - 0022-2623, 1520-4804
ST  - Synthesis and Preliminary Biological Evaluations of CC-1065 Analogues
UR  - https://pubs.acs.org/doi/10.1021/jm990514c
Y2  - 2021/12/05/19:55:23
KW  - JMC
KW  - Larrick
KW  - (1) SAR
ER  - 

TY  - JOUR
TI  - Novel furano analogues of duocarmycin C1 and C2: design, synthesis, and biological evaluation of seco-iso-Cyclopropylfurano[2,3-e]indoline (seco-iso-CFI) and seco-Cyclopropyltetrahydrofurano[2,3-f]quinoline (seco-CFQ) analogues
AU  - Howard, Tiffany T.
AU  - Lingerfelt, Brian M.
AU  - Purnell, Bethany L.
AU  - Scott, Adrienne E.
AU  - Price, Carly A.
AU  - Townes, Heather M.
AU  - McNulty, LuAnne
AU  - Handl, Heather L.
AU  - Summerville, Kaitlin
AU  - Hudson, Stephen J.
AU  - Bowen, J.Phillip
AU  - Kiakos, Konstantinos
AU  - Hartley, John A.
AU  - Lee, Moses
T2  - Bioorganic & Medicinal Chemistry
AB  - The design, synthesis and biological evaluation of novel seco-iso-cyclopropylfurano[2,3-e]indoline (seco-iso-CFI) and the seco-cyclopropyltetrahydrofurano[2,3-f]quinoline (seco-CFQ) analogues of the duocarmycins are described. These novel analogues (4–7) were designed on the premise that the lone pair of electrons on the furano-oxygen atom could enter into conjugation with the isocyclopropylfurano[e]indolone (iso-CFI) alkylating moiety, formed from the loss of HCl in compounds 4–7. The seco-iso-CFI DNA alkylating pharmacophore was synthesized through a well precedented approach of 5-exo-trig aryl radical cyclization with a vinyl chloride. In our studies, in addition to the formation of the seco-iso-CFI product, an equal amount of an unexpected secoCFQ product was also generated during the radical cyclization reaction. Like CC-1065 and adozelesin, using Taq DNA polymerase stop and thermal cleavage assays, the seco-iso-CFI compounds (4 and 6) and the seco-CFQ compounds (5 and 7) were shown to preferentially alkylate the adenine-N3 position within the minor groove of long stretches of A residues. A MM2 energy optimized molecular model of a 1:1 complex of compound 6 with DNA reveals that the iso-CFI compound ﬁts snugly within the minor groove. Using a MTT based experiment, the cytotoxicity of compounds 4–7 were determined against the growth of murine leukemia (L1210), mastocytoma (P815) and melanoma (B16) cell lines. The concentrations of compounds required to inhibit the growth of these tumor cells by 50% is in the range of 10À8 M. These compounds were also tested against a panel of human cancer cells by the National Cancer Institute, demonstrating that the compounds exhibited a high level of activity against selected solid tumors. At a concentration of 0.0084 mM (based on the IC50 of compound 17 (seco-CBI-TMI) against the growth L1210 cells), while compounds 4 and 17 were toxic against murine bone marrow cells as judged by a colony forming study of freshly isolated murine progenitor hematopoeitic cells, compound 5, a seco-CFQ compound, was signiﬁcantly less toxic. Flow cytometric analysis of P815 cells that had been incubated for 24 h with compounds 4 and 5 at their cytotoxic IC50 concentrations indicated the induction of apoptosis in a large percentage of cells, thereby suggesting that this might be the mechanism by which the iso-CFI compounds kill cells. # 2002 Elsevier Science Ltd. All rights reserved.
DA  - 2002/09//
PY  - 2002
DO  - 10.1016/S0968-0896(02)00157-8
DP  - DOI.org (Crossref)
VL  - 10
IS  - 9
SP  - 2941
EP  - 2952
J2  - Bioorg. Med. Chem.
LA  - en
SN  - 09680896
ST  - Novel furano analogues of duocarmycin C1 and C2
UR  - https://linkinghub.elsevier.com/retrieve/pii/S0968089602001578
Y2  - 2021/12/05/19:55:48
KW  - BMC
KW  - Lee
KW  - Hartley
KW  - (1) SAR
ER  - 

TY  - JOUR
TI  - A novel class of achiral seco-analogs of CC-1065 and the duocarmycins: design, synthesis, DNA binding, and anticancer properties
AU  - Kupchinsky, Stanley
AU  - Centioni, Sara
AU  - Howard, Tiffany
AU  - Trzupek, John
AU  - Roller, Shane
AU  - Carnahan, Virginia
AU  - Townes, Heather
AU  - Purnell, Bethany
AU  - Price, Carly
AU  - Handl, Heather
AU  - Summerville, Kaitlin
AU  - Johnson, Kimberly
AU  - Toth, James
AU  - Hudson, Stephen
AU  - Kiakos, Konstantinos
AU  - Hartley, John A.
AU  - Lee, Moses
T2  - Bioorganic & Medicinal Chemistry
AB  - The synthesis, DNA binding properties, and in vitro and in vivo anticancer activity of ﬁfteen achiral seco-cyclopropylindoline (or achiral seco-CI) analogs (5a–o) of CC-1065 and the duocarmycins are described. The achiral seco-CI analogs contain a 4-hydroxyphenethyl halide moiety that is attached to a wide range of indole, benzimidazole, pyrrole, and pyridyl-containing noncovalent binding components. The 4-hydroxyphenethyl halide moiety represents the simplest mimic of the seco-cyclopropylpyrroloindoline (seco-CPI) pharmacophore found in the natural products, and it lacks a chiral center. The sequence and minor groove speciﬁcity of the achiral compounds was ascertained using a Taq DNA polymerase stop assay and a thermal induced DNA cleavage experiment using either a fragment of pBR322 or pUC18 plasmid DNA. For example, seco-CI-InBf (5a) and seco-CI-TMI (5c) demonstrated speciﬁcity for AT-rich sequences, particularly by reacting with the underlined adenine-N3 position of 50-AAAAA(865)-30. This is also the sequence that CC-1065 and adozelesin prefer to alkylate. The achiral seco-CI compounds were subjected to cytotoxicity studies against several human (K562, LS174T, PC3, and MCF-7) and murine cancer cell lines (L1210 and P815). Following continuous drug exposure, the achiral compounds were found to be cytotoxic, with IC50 values in the lM range. Interestingly, the carbamate protected compound 5p was signiﬁcantly less cytotoxic than agent 5c, supporting the hypothesis that loss of HCl and formation of a spiro[2,5]cyclopropylcyclohexadienone intermediate is necessary for biological activity. The achiral seco-CI compounds 5a and 5c were submitted to the National Cancer Institute for further cytotoxicity screening against a panel of 60 diﬀerent human cancer cell lines. Both compounds showed signiﬁcant activity, particularly against several solid tumor cell lines. Flow cytometry studies of P815 cells that were incubated with compound 5c at its IC50 concentration for 24 h showed induction of apoptosis in a large percentage of cells. Compounds 5a and 5c were selected by the NCI for an in vivo anticancer hollow-ﬁber test, and received composite scores of 18 and 22, respectively. These two compounds were subsequently evaluated for in vivo anticancer activity against the growth of a human advanced stage SC UACC-257 melanoma in skid mice. At a dose of 134 mg/kg administered IP, compound 5c gave a T/C value of 40% (for day 51), and the median number of days of doubling tumor growth was 27.7, versus 15.8 for untreated animals. For compound 5a, at 200 mg/kg, the T/C was 58% and the median number of days of doubling tumor growth was 20.0 versus 8.7 for untreated animals. At these doses no toxicity or weight loss was observed for either compound. Furthermore, compound 5c was not toxic to murine bone marrow cell growth in culture, at a dose that was toxic for the previously reported seco-CBI (cyclopropylbenzoindoline)-TMI (4).
DA  - 2004/12//
PY  - 2004
DO  - 10.1016/j.bmc.2004.08.051
DP  - DOI.org (Crossref)
VL  - 12
IS  - 23
SP  - 6221
EP  - 6236
J2  - Bioorg. Med. Chem.
LA  - en
SN  - 09680896
ST  - A novel class of achiral seco-analogs of CC-1065 and the duocarmycins
UR  - https://linkinghub.elsevier.com/retrieve/pii/S0968089604006765
Y2  - 2021/12/05/19:55:51
KW  - BMC
KW  - Lee
KW  - Hartley
KW  - (1) SAR
ER  - 

TY  - JOUR
TI  - Design, synthesis, and biological evaluation of achiral analogs of duocarmycin SA
AU  - Daniell, Kristen
AU  - Stewart, Michelle
AU  - Madsen, Erik
AU  - Le, Minh
AU  - Handl, Heather
AU  - Brooks, Natalie
AU  - Kiakos, Konstantinos
AU  - Hartley, John A.
AU  - Lee, Moses
T2  - Bioorganic & Medicinal Chemistry Letters
AB  - The design, synthesis, as well as biochemical and biological evaluation of two novel achiral analogs of duocarmycin SA (DUMSA), 1 and 2, are described. Like CC-1065 and adozelesin, compounds 1 and 2 covalently reacted with adenine-N3 in AT-rich sequences and led to the formation of DNA strand breaks upon heating. The cytotoxicity of compounds 1 and 2 against human cancer cells (K562, LS174T) was determined using a MTT assay giving IC50 values in the low nanomolar. Further cytotoxicity screening of compound 2 conducted by the NCI against a panel of 60 diﬀerent human cancer cell lines indicated that it was particularly active against several solid tumor cells lines derived from the lung, colon, CNS, skin, and breast.
DA  - 2005/01//
PY  - 2005
DO  - 10.1016/j.bmcl.2004.10.021
DP  - DOI.org (Crossref)
VL  - 15
IS  - 1
SP  - 177
EP  - 180
J2  - Bioorg. Med. Chem. Lett.
LA  - en
SN  - 0960894X
UR  - https://linkinghub.elsevier.com/retrieve/pii/S0960894X04012491
Y2  - 2021/12/05/19:55:54
KW  - BMCL
KW  - Lee
KW  - Hartley
KW  - (1) SAR
ER  - 

TY  - JOUR
TI  - A Novel Class of in Vivo Active Anticancer Agents: Achiral <i>seco</i> -Amino- and <i>seco</i> -Hydroxycyclopropylbenz[ <i>e</i> ]indolone ( <i>seco</i> -CBI) Analogues of the Duocarmycins and CC-1065
AU  - Sato, Atsushi
AU  - McNulty, LuAnne
AU  - Cox, Kari
AU  - Kim, Susan
AU  - Scott, Adrienne
AU  - Daniell, Kristen
AU  - Summerville, Kaitlin
AU  - Price, Carly
AU  - Hudson, Stephen
AU  - Kiakos, Konstantinos
AU  - Hartley, John A.
AU  - Asao, Tetsuji
AU  - Lee, Moses
T2  - Journal of Medicinal Chemistry
DA  - 2005/06/01/
PY  - 2005
DO  - 10.1021/jm050179u
DP  - DOI.org (Crossref)
VL  - 48
IS  - 11
SP  - 3903
EP  - 3918
J2  - J. Med. Chem.
LA  - en
SN  - 0022-2623, 1520-4804
ST  - A Novel Class of in Vivo Active Anticancer Agents
UR  - https://pubs.acs.org/doi/10.1021/jm050179u
Y2  - 2021/12/05/19:55:58
KW  - Lee
KW  - JMC
KW  - Hartley
KW  - (1) SAR
ER  - 

TY  - JOUR
TI  - A Novel Achiral seco-Amino-Cyclopropylindoline (CI) Analog of CC-1065 and the Duocarmycins: Design, Synthesis and Biological Studies
AU  - Toth, James
AU  - Trzupek, John
AU  - Flores, Lloyd
AU  - Kiakos, Konstantinos
AU  - Hartley, John A.
AU  - Pennington, William
AU  - Lee, Moses
T2  - Medicinal Chemistry
AB  - The design, synthesis and DNA binding properties of a novel achiral and amino-containing secocyclopropylindoline analog ( seco-amino-CI-TMI, 1) of the duocarmycins are described. Thermal induced DNA cleavage studies on pUC18 DNA revealed compound 1 to preferentially bind in the minor groove and to covalently react with ATrich sequences, particularly at the underlined adenine-N3 group of 5’-AAAAA(865)-3’. This sequence specificity is similar to adozelesin and CC-1065. Using a 4-day continuous exposure, compound 1 inhibited the growth of K562 human chronic myeloid leukemia cells in culture. Compound 1 has appreciable cytotoxicity (IC50 value of 1.30 µM) relative to compound 2 (0.15 µM), the corresponding racemic and hydroxy-seco-CI-TMI analog. These results indicate that the aminophenethyl chloride group present in compound 1 has similar sequence specific and cytotoxic properties to the hydroxy-containing seco-precursors of CC-1065 and the duocarmycins. Moreover, the results suggest that the chiral center present in the natural products is not absolutely necessary for biological activity. The novel aminophenethyl halide moiety is, therefore, a useful template from which to develop future achiral analogs of CC-1065 and the duocarmycins.
DA  - 2005/01/01/
PY  - 2005
DO  - 10.2174/1573406053402523
DP  - DOI.org (Crossref)
VL  - 1
IS  - 1
SP  - 13
EP  - 19
J2  - Med. Chem.
LA  - en
SN  - 15734064
ST  - A Novel Achiral seco-Amino-Cyclopropylindoline (CI) Analog of CC-1065 and the Duocarmycins
UR  - http://www.eurekaselect.com/openurl/content.php?genre=article&issn=1573-4064&volume=1&issue=1&spage=13
Y2  - 2021/12/05/19:56:06
KW  - Lee
KW  - Hartley
KW  - (1) SAR
ER  - 

TY  - JOUR
TI  - Efficient Synthesis of Achiral <i>s</i> <i>eco</i> -Cyclopropylbenz[2,3- <i>e</i> ]indoline Analogues: [4-Amino-2-(5,6,7-trimethoxyindole-2-carboxamido)naphthalen-1-yl]ethyl Chloride and [4-Hydroxy-2-(5,6,7-trimethoxyindole-2-carboxamido)naphthalen-1-yl]ethyl Chloride
AU  - Sato, Atsushi
AU  - Scott, Adrienne
AU  - Asao, Tetsuji
AU  - Lee, Moses
T2  - The Journal of Organic Chemistry
DA  - 2006/06/01/
PY  - 2006
DO  - 10.1021/jo060501o
DP  - DOI.org (Crossref)
VL  - 71
IS  - 12
SP  - 4692
EP  - 4695
J2  - J. Org. Chem.
LA  - en
SN  - 0022-3263, 1520-6904
ST  - Efficient Synthesis of Achiral <i>s</i> <i>eco</i> -Cyclopropylbenz[2,3- <i>e</i> ]indoline Analogues
UR  - https://pubs.acs.org/doi/10.1021/jo060501o
Y2  - 2021/12/05/19:56:12
KW  - JOC
KW  - Lee
KW  - (1) SAR
ER  - 

TY  - JOUR
TI  - Novel (S)-(-)- and R-(+)-seco-iso-cyclopropylfurano[e]indoline-5,6,7- trimethoxyindole-2-carboxamide (iso-CFI) Analogs of Duocarmycin C2: Synthesis and Biological Evaluation
AU  - Hartley, John
AU  - Lee, Moses
AU  - Kiakos, Konstantinos
AU  - Hudson, Stephen
AU  - Townes, Heather
AU  - Summerville, Kaitlin
AU  - Scott, Adrienne
AU  - Lingerfelt, Brian
AU  - Purnell, Bethany
T2  - Medicinal Chemistry
AB  - Racemic seco-iso-CFI (cyclopropylfurano[e]indoline) analogs of the duocarmycins and CC-1065 have recently been reported by our group. These compounds covalently react with AT-rich sequences of DNA, and they exhibit potent cytotoxicity against cancer cells but are less toxic to normal bone marrow cells. This article details the synthesis of enantiomerically pure (S)-(-)- and R-(+)-seco-iso-CFI (cyclopropylfurano[e]indoline)-5,6,7-trimethoxyindole-2carboxamide analogs, (S)-(-)-1 and (R)-(+)-1, respectively. The covalent DNA binding properties and cytotoxicity of both enantiomers against L1210 murine leukemia and B16 murine melanoma cells grown in culture are reported and compared to racemate (±)-1. The natural (S)-(-)-enantiomer of 1 is more reactive with DNA and more cytotoxic than its unnatural mirror image and the racemic mixture.
DA  - 2006/03/01/
PY  - 2006
DO  - 10.2174/157340606776056188
DP  - DOI.org (Crossref)
VL  - 2
IS  - 2
SP  - 139
EP  - 146
J2  - Med. Chem.
LA  - en
SN  - 15734064
ST  - Novel (S)-(-)- and R-(+)-seco-iso-cyclopropylfurano[e]indoline-5,6,7- trimethoxyindole-2-carboxamide (iso-CFI) Analogs of Duocarmycin C2
UR  - http://www.eurekaselect.com/openurl/content.php?genre=article&issn=1573-4064&volume=2&issue=2&spage=139
Y2  - 2021/12/05/19:56:18
KW  - Lee
KW  - Hartley
KW  - (1) SAR
ER  - 

TY  - JOUR
TI  - A novel achiral seco-cyclopropylpyrido[e]indolone (CPyI) analog of CC-1065 and the duocarmycins: Synthesis, DNA interactions, in vivo anticancer and anti-parasitic evaluation
AU  - Chavda, Sameer
AU  - Babu, Balaji
AU  - Yanow, Stephanie K.
AU  - Jardim, Armando
AU  - Spithill, Terry W.
AU  - Kiakos, Konstantinos
AU  - Kluza, Jerome
AU  - Hartley, John A.
AU  - Lee, Moses
T2  - Bioorganic & Medicinal Chemistry
AB  - The synthesis of an achiral seco-hydroxy-aza-CBI-TMI analog (8) of the duocarmycins is reported. Its speciﬁcity for the DNA minor groove of AT-rich sequences and covalent bonding to adenine-N3 was ascertained by a thermal cleavage assay. Compound 8 was found to be cytotoxic in the nanomolar range against murine and human cancer cells. It was further demonstrated that compound 8 was active against murine melanoma (B16-F0) grown in C57BL/6 mice. Compound 8 was also shown to inhibit the growth of the protozoan parasites Leishmania donovani, Leishmania mexicana, Trypanosoma brucei, and Plasmodium falciparum in culture.
DA  - 2010/07//
PY  - 2010
DO  - 10.1016/j.bmc.2010.05.078
DP  - DOI.org (Crossref)
VL  - 18
IS  - 14
SP  - 5016
EP  - 5024
J2  - Bioorg. Med. Chem.
LA  - en
SN  - 09680896
ST  - A novel achiral seco-cyclopropylpyrido[e]indolone (CPyI) analog of CC-1065 and the duocarmycins
UR  - https://linkinghub.elsevier.com/retrieve/pii/S0968089610005171
Y2  - 2021/12/05/19:56:27
KW  - BMC
KW  - Lee
KW  - Hartley
KW  - (1) SAR
ER  - 

TY  - JOUR
TI  - Controlling the radical 5-exo-trig cyclization, and selective synthesis of seco-iso-cyclopropylfurano[e]indoline (seco-iso-CFI) and seco-cyclopropylthiophene[e]indoline (seco-CTI) DNA alkylating subunit of the duocarmycins
AU  - Patil, Pravin
AU  - Cousins, Karalyne
AU  - Smith, Mallory
AU  - Wieskamp, Sarah
AU  - Ferrara, Maddi
AU  - Bruce, Chrystal D.
AU  - Lee, Moses
T2  - Tetrahedron Letters
AB  - The free radical cyclization of benzofuran bromo-allylic chloride 6 in toluene produced an unpredicted mixture of 6-benzyloxy-N-t-Boc-3-(chloromethyl)furano[e]indoline (1) and 7-benzyloxy-N-Boc-3-(chloromethyl)furano[f]quinoline (2). DFT calculations indicated that the indoline radical (6B), formed from 5-exo-trig closure of intermediate 6A, was less polar than the corresponding quinoline radical (6C). Based on this result, we report herein that cyclization of chlorides 6–8 in a polar aromatic solvent consistently and exclusively produced the indoline product in good yield (74–83%).
DA  - 2013/08//
PY  - 2013
DO  - 10.1016/j.tetlet.2013.06.116
DP  - DOI.org (Crossref)
VL  - 54
IS  - 35
SP  - 4756
EP  - 4759
J2  - Tet. Lett.
LA  - en
SN  - 00404039
UR  - https://linkinghub.elsevier.com/retrieve/pii/S0040403913010927
Y2  - 2021/12/05/19:56:31
KW  - Lee
KW  - (1) SAR
KW  - TetLett
ER  - 

TY  - JOUR
TI  - An efficient synthesis of furano analogs of duocarmycin C1 and C2: seco-iso-cyclopropylfurano[e]indoline-trimethoxyindole and seco-cyclopropylfurano[f]quinoline-trimethoxyindole
AU  - Patil, Pravin C.
AU  - Lee, Moses
T2  - Tetrahedron Letters
DA  - 2014/05//
PY  - 2014
DO  - 10.1016/j.tetlet.2014.04.062
DP  - DOI.org (Crossref)
VL  - 55
IS  - 21
SP  - 3283
EP  - 3285
J2  - Tet. Lett.
LA  - en
SN  - 00404039
ST  - An efficient synthesis of furano analogs of duocarmycin C1 and C2
UR  - https://linkinghub.elsevier.com/retrieve/pii/S0040403914006741
Y2  - 2021/12/05/19:56:35
KW  - Lee
KW  - (1) SAR
KW  - TetLett
ER  - 

TY  - JOUR
TI  - Sequence specific recognition of DNA by tailor-made hairpin conjugates of achiral seco-cyclopropaneindoline-2-benzofurancarboxamide and pyrrole–imidazole polyamides
AU  - Price, Carly A.
AU  - Lingerfelt, Brian M.
AU  - Handl, Heather L.
AU  - Kiakos, Konstantinos
AU  - Hartley, John A.
AU  - Lee, Moses
T2  - Bioorganic & Medicinal Chemistry Letters
AB  - Hairpin conjugates of achiral seco-cyclopropaneindoline-2-benzofurancarboxamide (achiral seco-CI-Bf) and three diamides (ImPy 1, PyIm 2, and PyPy 3, where Py is pyrrole, and Im is imidazole), linked by a c-aminobutyrate group, were synthesized. The sequence-speciﬁc covalent alkylation of the achiral CI moiety with adenine-N3 in the minor groove was ascertained by thermally induced DNA cleavage experiments. The results provide evidence that hairpin conjugates of achiral seco-CI-Bf-c-polyamides could be tailored to target speciﬁc DNA sequences according to a set of general rules: the achiral CI moiety selectively reacts with adenine-N3, a stacked pair of imidazole/benzofuran prefers a G/C base pair, and a pyrrole/benzofuran prefers an A/T or T/A base pair. Models for the binding of hairpin conjugates 1–3 with sequences 50-TCA(888)G-30, 50-CAA(857)C-30, and 50-TTA(843)C-30 are proposed.
DA  - 2005/06//
PY  - 2005
DO  - 10.1016/j.bmcl.2005.04.006
DP  - DOI.org (Crossref)
VL  - 15
IS  - 12
SP  - 3151
EP  - 3156
J2  - Bioorg. Med. Chem. Lett.
LA  - en
SN  - 0960894X
UR  - https://linkinghub.elsevier.com/retrieve/pii/S0960894X0500449X
Y2  - 2021/12/05/19:57:01
KW  - BMCL
KW  - Lee
KW  - Hartley
KW  - (1) SAR
ER  - 

TY  - JOUR
TI  - DNA sequence selective adenine alkylation, mechanism of adduct repair, and in vivo antitumor activity of the novel achiral seco-amino-cyclopropylbenz[e]indolone analogue of duocarmycin AS-I-145
AU  - Kiakos, Konstantinos
AU  - Sato, Atsushi
AU  - Asao, Tetsuji
AU  - McHugh, Mary M.
AU  - Lee, Moses
AU  - Hartley, John A.
T2  - Molecular Cancer Therapeutics
DA  - 2007/10/01/
PY  - 2007
DO  - 10.1158/1535-7163.MCT-07-0294
DP  - DOI.org (Crossref)
VL  - 6
IS  - 10
SP  - 2708
EP  - 2718
J2  - Mol. Cancer Ther.
LA  - en
SN  - 1535-7163, 1538-8514
UR  - http://mct.aacrjournals.org/cgi/doi/10.1158/1535-7163.MCT-07-0294
Y2  - 2021/12/05/19:57:06
KW  - Lee
KW  - Hartley
KW  - (1) SAR
ER  - 

TY  - JOUR
TI  - CC-1065 functional analogs possessing different electron-withdrawing substituents and leaving groups: synthesis, kinetics, and sequence specificity of reaction with DNA and biological evaluation
AU  - Wang, Yuqiang
AU  - Gupta, Rajan
AU  - Huang, Liren
AU  - Lown, J. William
T2  - Journal of Medicinal Chemistry
DA  - 1993/12//
PY  - 1993
DO  - 10.1021/jm00078a005
DP  - DOI.org (Crossref)
VL  - 36
IS  - 26
SP  - 4172
EP  - 4182
J2  - J. Med. Chem.
LA  - en
SN  - 0022-2623, 1520-4804
ST  - CC-1065 functional analogs possessing different electron-withdrawing substituents and leaving groups
UR  - https://pubs.acs.org/doi/abs/10.1021/jm00078a005
Y2  - 2021/12/05/19:57:08
KW  - JMC
KW  - Lown
KW  - (1) SAR
ER  - 

TY  - JOUR
TI  - Characterization of a CPI-Lexitropsin Conjugate-Oligonucleotide Covalent Complex by 1H NMR and Restrained Molecular Dynamics Simulation
AU  - Fregeau, Nancy L.
AU  - Wang, Yuqiang
AU  - Pon, Richard T.
AU  - Wylie, William A.
AU  - Lown, J. William
T2  - Journal of the American Chemical Society
AB  - The structural features of the covalent bonding of a novel CPI-lexitropsin conjugate 4 to a model duplex DNA has been examined by high field 'H-NMR analyses and restrained molecular dynamics calculations. Compound 4, that was designed for enhanced DNA binding compared with natural (+)CC-1065, exhibits an exceptional cytotoxic potency against KB human nasopharangeal tumor cells in vitro of IC50 = 0.76 fg/L. Racemic 4 reacted readily with the duplex oligodeoxyribonucleotide d(CGCAATTGCG)2 to form a single covalent adduct. The latter exhibits a new absorption band at 396 nm characteristic of the bound drug in addition to the duplex absorption at 258 nm.
DA  - 1995/09//
PY  - 1995
DO  - 10.1021/ja00140a004
DP  - DOI.org (Crossref)
VL  - 117
IS  - 35
SP  - 8917
EP  - 8925
J2  - J. Am. Chem. Soc.
LA  - en
SN  - 0002-7863, 1520-5126
UR  - https://pubs.acs.org/doi/abs/10.1021/ja00140a004
Y2  - 2021/12/05/19:57:12
KW  - JACS
KW  - Lown
KW  - (1) SAR
ER  - 

TY  - JOUR
TI  - Synthesis of an unsymmetrical bis-lexitropsin-1,2,9,9a–tetrahydrocyclo- propa[c]benzo[e]indol-4-one (CBI) conjugate
AU  - Jia, Guofeng
AU  - Iida, Hirokazu
AU  - William Lown, J.
T2  - Chemical Communications
DA  - 1999///
PY  - 1999
DO  - 10.1039/a807884j
DP  - DOI.org (Crossref)
IS  - 2
SP  - 119
EP  - 120
J2  - Chem. Commun.
LA  - en
SN  - 13597345, 1364548X
UR  - http://xlink.rsc.org/?DOI=a807884j
Y2  - 2021/12/05/19:57:17
KW  - Lown
KW  - (1) SAR
ER  - 

TY  - JOUR
TI  - Solid-Phase Synthesis of 1-Chloromethyl-1,2-dihydro-3 <i>H</i> -benz[ <i>e</i> ]indole ( <i>seco</i> -CBI) and a Polyamide Conjugate
AU  - Jia, Guofeng
AU  - Iida, Hirokazu
AU  - Lown, J. William
T2  - Synlett
AB  - Solid-phase intramolecular aryl radical cyclization onto a vinyl chloride allows the synthesis of 1-chloromethyl-1,2-dihydro-3H-benz[e]indole (seco-CBI), a structure related to the pharmacophores of CC-1065 and duocarmycin SA. A representative unsymmetrical bis-polyamide conjugate was also synthesized.
DA  - 2000///
PY  - 2000
DO  - 10.1055/s-2000-6631
DP  - DOI.org (Crossref)
VL  - 2000
IS  - 05
SP  - 0603
EP  - 0606
J2  - Synlett
LA  - en
SN  - 0936-5214, 1437-2096
UR  - http://www.thieme-connect.de/DOI/DOI?10.1055/s-2000-6631
Y2  - 2021/12/05/19:57:24
KW  - Lown
KW  - (1) SAR
ER  - 

TY  - JOUR
TI  - Design, synthesis and cytotoxicity evaluation of 1-chloromethyl-5-hydroxy-1,2-dihydro-3H -benz[e]indole (seco-CBI) dimers
AU  - Jia, Guofeng
AU  - Lown, J.William
T2  - Bioorganic & Medicinal Chemistry
AB  - ÐThree types of 1-chloromethyl-5-hydroxy-1,2-dihydro-3H-benz[e]indole (seco-CBI) dimers were designed, synthesized and evaluated in vitro by NCI against nine types of cancer cells. Biological results showed that the antitumor activities of these seco-CBI dimers were strongly related to the position and length of the linker and generally with potency increasing in the order of C7±C7 dimers (22i±iv) < C7±N3 dimers (28i±iv) < N3±N3 dimers (25i±iv). Compound 28iv showed signi®cant activity against CCRT-CEM, HL-60 (TB), MOLT-4, and SR leukemia cell lines and the MCF 7 breast cancer cell line with GI50 values < 0.01 mM. N3±N3 dimer 25i displayed striking potency against leukemia, CNS cancer, melanoma and prostate cancer cell lines with GI50 values < 0.01 mM against all the cell lines and showed the highest overall potency of the agents examined (GMG=0.0120 mM). # 2000 Elsevier Science Ltd. All rights reserved.
DA  - 2000/07//
PY  - 2000
DO  - 10.1016/S0968-0896(00)00088-2
DP  - DOI.org (Crossref)
VL  - 8
IS  - 7
SP  - 1607
EP  - 1617
J2  - Bioorg. Med. Chem.
LA  - en
SN  - 09680896
UR  - https://linkinghub.elsevier.com/retrieve/pii/S0968089600000882
Y2  - 2021/12/05/19:57:35
KW  - BMC
KW  - Lown
KW  - (1) SAR
ER  - 

TY  - JOUR
TI  - Design and Synthesis of Bis 1-Chloromethyl-5-hydroxy-1,2- dihydro-3 <i>H</i> -benz[ <i>e</i> ]indole ( <i>s</i> <i>eco</i> -CBI)-Pyrrole Polyamide Conjugates
AU  - Kumar, Rohtash
AU  - Lown, J. William
T2  - Organic Letters
DA  - 2002/05/01/
PY  - 2002
DO  - 10.1021/ol020047k
DP  - DOI.org (Crossref)
VL  - 4
IS  - 11
SP  - 1851
EP  - 1854
J2  - Org. Lett.
LA  - en
SN  - 1523-7060, 1523-7052
UR  - https://pubs.acs.org/doi/10.1021/ol020047k
Y2  - 2021/12/05/19:57:39
KW  - Lown
KW  - (1) SAR
ER  - 

TY  - JOUR
TI  - Synthesis and cytotoxicity evaluation of novel C7–C7, C7–N3 and N3–N3 dimers of 1-chloromethyl-5-hydroxy-1,2-dihydro-3H-benzo[e]indole (seco-CBI) with pyrrole and imidazole polyamide conjugates
AU  - Kumar, Rohtash
AU  - Lown, J. William
T2  - Org. Biomol. Chem.
DA  - 2003///
PY  - 2003
DO  - 10.1039/B303650M
DP  - DOI.org (Crossref)
VL  - 1
IS  - 15
SP  - 2630
EP  - 2647
J2  - Org. Biomol. Chem.
LA  - en
SN  - 1477-0520, 1477-0539
UR  - http://xlink.rsc.org/?DOI=B303650M
Y2  - 2021/12/05/19:57:47
KW  - Lown
KW  - (1) SAR
ER  - 

TY  - JOUR
TI  - Photocyclization of Tosylstilbenes as a Key Reaction in the Preparation of an Analogue of the Antitumor Agent CC-1065
AU  - Neo, Ana G.
AU  - Pérez, Antonio
AU  - López, Carmen
AU  - Castedo, Luis
AU  - Tojo, Gabriel
T2  - The Journal of Organic Chemistry
DA  - 2009/04/17/
PY  - 2009
DO  - 10.1021/jo900140t
DP  - DOI.org (Crossref)
VL  - 74
IS  - 8
SP  - 3203
EP  - 3206
J2  - J. Org. Chem.
LA  - en
SN  - 0022-3263, 1520-6904
UR  - https://pubs.acs.org/doi/10.1021/jo900140t
Y2  - 2021/12/05/19:57:55
KW  - JOC
KW  - Tojo
KW  - (1) SAR
ER  - 

TY  - JOUR
TI  - Studies on the synthesis of a hindered analogue of the antitumour agent CC-1065
AU  - Neo, Ana G.
AU  - López, Carmen
AU  - López, Antonio
AU  - Castedo, Luis
AU  - Tojo, Gabriel
T2  - Tetrahedron
AB  - Studies on the synthesis of a sterically congested analogue of CC-1065 (2) are described. Interesting steric effects in the reactivity of intermediates and the rare predominance of keto tautomers in some phenols were observed.
DA  - 2013/12//
PY  - 2013
DO  - 10.1016/j.tet.2013.10.012
DP  - DOI.org (Crossref)
VL  - 69
IS  - 51
SP  - 11010
EP  - 11016
J2  - Tetrahedron
LA  - en
SN  - 00404020
UR  - https://linkinghub.elsevier.com/retrieve/pii/S0040402013015469
Y2  - 2021/12/05/19:58:04
KW  - Tojo
KW  - (1) SAR
ER  - 

TY  - JOUR
TI  - Synthesis and intramolecular photoaddition of an indole quinonediazide
AU  - Sundberg, Richard J.
AU  - Nishiguchi, Takeshi
T2  - Tetrahedron Letters
AB  - An intramolecularcarbenoidphotoadditionrouteto the unique spire-cyclopropane indol-7-one ring system of the antibiotic CC-1065 has been explored. The diazo transfer reaction of a 7-hydroxyindoleintermediateleads -via a 6-diazo intermediateto an isomeric ring system.
DA  - 1983/01//
PY  - 1983
DO  - 10.1016/S0040-4039(00)94004-8
DP  - DOI.org (Crossref)
VL  - 24
IS  - 44
SP  - 4773
EP  - 4776
J2  - Tet. Lett.
LA  - en
SN  - 00404039
UR  - https://linkinghub.elsevier.com/retrieve/pii/S0040403900940048
Y2  - 2021/12/05/19:58:10
KW  - (1) SAR
KW  - TetLett
ER  - 

TY  - JOUR
TI  - The novel cyclopropapyrroloindole(CPI) bisalkylators bearing methoxycarbonyl and trifluoromethyl groups
AU  - Fukuda, Yasumichi
AU  - Furuta, Hirosuke
AU  - Kusama, Yoshie
AU  - Ebisu, Hiroyuki
AU  - Oomori, Yasuo
AU  - Terashima, Shiro
T2  - Bioorganic & Medicinal Chemistry Letters
AB  - The novel 3-methoxycarbonyl-2-trifluoromethylcyclopropapyrroloindole (MCTFCPI) bisalkylators were synthesized and their antitumor activity was evaluated. Among these derivatives, 7f in which two MCTFCPI moieties are connected with a 5,5'-bis(2-carbonyl-lH-indole) group, was found to exhibit more prominent cytotoxicity and antitumor activity than U-77,779 (bizelesin) (2). © 1998 Elsevier Science Ltd. All rights reserved.
DA  - 1998/06//
PY  - 1998
DO  - 10.1016/S0960-894X(98)00235-2
DP  - DOI.org (Crossref)
VL  - 8
IS  - 11
SP  - 1387
EP  - 1390
J2  - Bioorg. Med. Chem. Lett.
LA  - en
SN  - 0960894X
UR  - https://linkinghub.elsevier.com/retrieve/pii/S0960894X98002352
Y2  - 2021/12/05/19:58:14
KW  - BMCL
KW  - Oomori
KW  - Terashima
KW  - (1) SAR
ER  - 

TY  - JOUR
TI  - The novel cyclopropapyrroloindole(CPI) bisalkylators bearing 3,3′-(1,4-phenylene)diacryloyl group as a linker
AU  - Fukuda, Yasumichi
AU  - Seto, Shigeki
AU  - Furuta, Hirosuke
AU  - Ebisu, Hiroyuki
AU  - Oomori, Yasuo
AU  - Terashima, Shiro
T2  - Bioorganic & Medicinal Chemistry Letters
AB  - The novel cyclopropapyrroloindole(CPI) bisalkylators were synthesized and their antitumor activity was evaluated. Among these derivatives, AT-760 (5a) in which the two 3-methoxycarbonyl-2-trifluoromethylCPI (MCTFCPI) moieties are connected with a 3,3'-(1,4-phenylene)diacryloyl group, was found to exhibit more prominent cytotoxicity and antitumor activity than U-77,779 (bizelesin) (1).© 1998ElsevierScienceLtd.All rightsreserved.
DA  - 1998/08//
PY  - 1998
DO  - 10.1016/S0960-894X(98)00346-1
DP  - DOI.org (Crossref)
VL  - 8
IS  - 15
SP  - 2003
EP  - 2004
J2  - Bioorg. Med. Chem. Lett.
LA  - en
SN  - 0960894X
UR  - https://linkinghub.elsevier.com/retrieve/pii/S0960894X98003461
Y2  - 2021/12/05/19:58:16
KW  - BMCL
KW  - Oomori
KW  - Terashima
KW  - (1) SAR
ER  - 

TY  - JOUR
TI  - Novel Cyclopropapyrroloindole Derivative (AT-3510) Bearing Methoxycarbonyl and Trifluoromethyl Groups
AU  - Fukuda, Yasumichi
AU  - Furuta, Hirosuke
AU  - Kusama, Yoshie
AU  - Ebisu, Hiroyuki
AU  - Oomori, Yasuo
AU  - Terashima, Shiro
T2  - Journal of Medicinal Chemistry
DA  - 1999/04/22/
PY  - 1999
DO  - 10.1021/jm980668c
DP  - DOI.org (Crossref)
VL  - 42
IS  - 8
SP  - 1448
EP  - 1458
J2  - J. Med. Chem.
LA  - en
SN  - 0022-2623, 1520-4804
UR  - https://pubs.acs.org/doi/10.1021/jm980668c
Y2  - 2021/12/05/19:58:19
KW  - JMC
KW  - Oomori
KW  - Terashima
KW  - (1) SAR
ER  - 

TY  - JOUR
TI  - Design, Synthesis, DNA Binding, and Biological Evaluation of Water-Soluble Hybrid Molecules Containing Two Pyrazole Analogues of the Alkylating Cyclopropylpyrroloindole (CPI) Subunit of the Antitumor Agent CC-1065 and Polypyrrole Minor Groove Binders
AU  - Baraldi, Pier Giovanni
AU  - Balboni, Gianfrano
AU  - Pavani, Maria Giovanna
AU  - Spalluto, Giampiero
AU  - Tabrizi, Mojgan Aghazadeh
AU  - Clercq, Erik De
AU  - Balzarini, Jan
AU  - Bando, Toshikazu
AU  - Sugiyama, Hiroshi
AU  - Romagnoli, Romeo
T2  - Journal of Medicinal Chemistry
DA  - 2001/08/01/
PY  - 2001
DO  - 10.1021/jm0108404
DP  - DOI.org (Crossref)
VL  - 44
IS  - 16
SP  - 2536
EP  - 2543
J2  - J. Med. Chem.
LA  - en
SN  - 0022-2623, 1520-4804
UR  - https://pubs.acs.org/doi/10.1021/jm0108404
Y2  - 2021/12/05/19:59:23
KW  - Sugiyama
KW  - JMC
KW  - (1) SAR
ER  - 

TY  - JOUR
TI  - Synthesis and Antitumor Activity of Duocarmycin Derivatives: Modification of Segment-A of A-Ring Pyrrole Compounds
AU  - Amishiro, Nobuyoshi
AU  - Okamoto, Akihiko
AU  - Murakata, Chikara
AU  - Tamaoki, Tatsuya
AU  - Okabe, Masami
AU  - Saito, Hiromitsu
T2  - Journal of Medicinal Chemistry
DA  - 1999/07/01/
PY  - 1999
DO  - 10.1021/jm990094r
DP  - DOI.org (Crossref)
VL  - 42
IS  - 15
SP  - 2946
EP  - 2960
J2  - J. Med. Chem.
LA  - en
SN  - 0022-2623, 1520-4804
ST  - Synthesis and Antitumor Activity of Duocarmycin Derivatives
UR  - https://pubs.acs.org/doi/10.1021/jm990094r
Y2  - 2021/12/05/19:59:28
KW  - Saito
KW  - JMC
KW  - (1) SAR
ER  - 

TY  - JOUR
TI  - Synthesis and Antitumor Activity of Duocarmycin Derivatives: A-Ring Pyrrole Compounds Bearing ß-(5H,6H,7H-Trimethoxy-2H-indolyl)acryloyl Group
AU  - Amishiro, Nobuyoshi
AU  - Nagamura, Satoru
AU  - Kobayashi, Eiji
AU  - Okamoto, Akihiko
AU  - Gomi, Katsushige
AU  - Okabe, Masami
AU  - Saito, Hiromitsu
T2  - Bioorganic & Medicinal Chemistry
AB  - ÐA series of A-ring pyrrole derivatives of duocarmycin bearing b-(5H,6H,7H-trimethoxy-2H-indolyl)acryloyl group were synthesized, and evaluated for in vitro anticellular activity against HeLa S3 cells and in vivo antitumor activity against murine sarcoma 180 in mice. New Seg-B analogues bearing b-(5H,6H,7H-trimethoxy-2H-indolyl)acryloyl group containing double bond as spacer had lower peripheral blood toxicity than the derivatives bearing 5H,6H,7H-trimethoxyindole-2H-carboxyl group in Seg-B of the natural type. Moreover, most of them exhibited potent antitumor activity against in vivo murine tumor models. # 2000 Elsevier Science Ltd. All rights reserved.
DA  - 2000///
PY  - 2000
DO  - 10.1016/s0968-0896(00)00086-9
DP  - Zotero
VL  - 8
SP  - 1637
EP  - 1643
J2  - Bioorg. Med. Chem.
LA  - en
UR  - https://www.sciencedirect.com/science/article/pii/S0968089600000869?via%3Dihub
KW  - Saito
KW  - BMC
KW  - (1) SAR
ER  - 

TY  - JOUR
TI  - Synthesis and Antitumor Activity of Duocarmycin Derivatives: Modification at C-8 position of A-Ring Pyrrole Compounds Bearing the Simplified DNA-Binding Groups
AU  - Amishiro, Nobuyoshi
AU  - Nagamura, Satoru
AU  - Murakata, Chikara
AU  - Okamoto, Akihiko
AU  - Kobayashi, Eiji
AU  - Asada, Masao
AU  - Gomi, Katsushige
AU  - Tamaoki, Tatsuya
AU  - Okabe, Masami
AU  - Yamaguchi, Naoko
AU  - Yamaguchi, Kazuo
AU  - Saito, Hiromitsu
T2  - Bioorganic & Medicinal Chemistry
AB  - ÐA series of the 8-O-substituted A-ring pyrrole derivatives of duocarmycin bearing the simpli®ed DNA-binding moieties such as cinnamoyl or heteroarylacryloyl groups were synthesized, and evaluated for in vitro anticellular activity against HeLa S3 cells and in vivo antitumor activity against murine sarcoma 180 in mice. In addition, the stability of the 8-O-substituted analogues in aqueous solution and the conversion to their active form (cyclopropane compound) from the 8-O-substituted analogues in mice or human serum were examined. The 8-O-substituted A-ring pyrrole derivatives bearing the simpli®ed DNA-binding moieties showed remarkably potent in vivo antitumor activity and low peripheral blood toxicity compared with the 8-O-substituted A-ring pyrrole derivatives having the trimethoxyindole skeleton in segment-B (Seg-B), which were equal to 8-O-[(N-methylpiperazinyl)carbonyl] derivatives of 4H-methoxycinnamates and 4H-methoxy-b-heteroarylacrylates. Moreover, among 8-O-substituted analogues, several compounds can be chemically or enzymatically converted to their active form in human serum. This result indicated that new 8-O-substituted derivatives were dierent prodrugs from KW-2189 and 8-O-substituted analogues being the same type of prodrug as KW-2189. # 2000 Elsevier Science Ltd. All rights reserved.
DA  - 2000///
PY  - 2000
DO  - 10.1016/s0968-0896(99)00293-x
DP  - Zotero
VL  - 8
IS  - 2
SP  - 381
EP  - 391
J2  - Bioorg. Med. Chem.
LA  - en
KW  - Saito
KW  - BMC
KW  - (1) SAR
ER  - 

TY  - JOUR
TI  - New Synthetic Method for Indole-2-carboxylate and Its Application to the Total Synthesis of Duocarmycin SA
AU  - Hiroya, Kou
AU  - Matsumoto, Shigemitsu
AU  - Sakamoto, Takao
T2  - Organic Letters
DA  - 2004/08/01/
PY  - 2004
DO  - 10.1021/ol0489548
DP  - DOI.org (Crossref)
VL  - 6
IS  - 17
SP  - 2953
EP  - 2956
J2  - Org. Lett.
LA  - en
SN  - 1523-7060, 1523-7052
UR  - https://pubs.acs.org/doi/10.1021/ol0489548
Y2  - 2021/12/05/19:59:43
KW  - (1) SAR
ER  - 

TY  - JOUR
TI  - Solid-Phase Synthesis of Duocarmycin Analogues and the Effect of C-Terminal Substitution on Biological Activity
AU  - Stephenson, Michael J.
AU  - Howell, Lesley A.
AU  - O’Connell, Maria A.
AU  - Fox, Keith R.
AU  - Adcock, Claire
AU  - Kingston, Jenny
AU  - Sheldrake, Helen
AU  - Pors, Klaus
AU  - Collingwood, Stephen P.
AU  - Searcey, Mark
T2  - The Journal of Organic Chemistry
AB  - The duocarmycins are potent antitumor agents with potential for use in the development of antibody−drug conjugates (ADCs) as well as being clinical candidates in their own right. In this article, we describe the synthesis of a duocarmycin monomer (DSA) that is suitably protected for utilization in solid-phase synthesis. The synthesis was performed on a large scale, and the resulting racemic protected Fmoc-DSA subunit was separated by supercritical ﬂuid chromatography (SFC) into the single enantiomers; its application to solid-phase synthesis methodology gave a series of monomeric and extended duocarmycin analogues with amino acid substituents. The DNA sequence selectivity was similar to that in previous reports for both the monomeric and extended compounds. Substitution at the C-terminus of duocarmycin caused a decrease in antiproliferative activity for all of the compounds studied. An extended compound containing an alanine at the C-terminus was converted to the primary amide or to an extended structure containing a terminal tertiary amine, but this had no beneﬁcial eﬀects on biological activity.
DA  - 2015/10/02/
PY  - 2015
DO  - 10.1021/acs.joc.5b01373
DP  - DOI.org (Crossref)
VL  - 80
IS  - 19
SP  - 9454
EP  - 9467
J2  - J. Org. Chem.
LA  - en
SN  - 0022-3263, 1520-6904
UR  - https://pubs.acs.org/doi/10.1021/acs.joc.5b01373
Y2  - 2021/12/05/19:59:47
KW  - JOC
KW  - Searcey
KW  - Stephenson
KW  - (1) SAR
ER  - 

TY  - JOUR
TI  - Synthesis and evaluation of the hybrid molecules possessing DNA-cleaving activity
AU  - Shishido, Kozo
AU  - Haruna, Shigenori
AU  - Yamamura, Chisato
AU  - Iitsuka, Hiromi
AU  - Nemoto, Hisao
AU  - Shinohara, Yasuo
AU  - Shibuya, Masayuki
T2  - Bioorganic & Medicinal Chemistry Letters
DA  - 1997/10//
PY  - 1997
DO  - 10.1016/S0960-894X(97)10030-0
DP  - DOI.org (Crossref)
VL  - 7
IS  - 20
SP  - 2617
EP  - 2622
J2  - Bioorg. Med. Chem. Lett.
LA  - en
SN  - 0960894X
UR  - https://linkinghub.elsevier.com/retrieve/pii/S0960894X97100300
Y2  - 2021/12/05/19:59:53
KW  - BMCL
KW  - (1) SAR
ER  - 

TY  - JOUR
TI  - Rational Design of Sequence-Specific DNA Alkylating Agents Based on Duocarmycin A and Pyrrole−Imidazole Hairpin Polyamides
AU  - Tao, Zhi-Fu
AU  - Fujiwara, Tsuyoshi
AU  - Saito, Isao
AU  - Sugiyama, Hiroshi
T2  - Journal of the American Chemical Society
AB  - Synthesis of novel conjugates between segment A of Duocarmycin A (Du) and N-methylimidazole (Im)-N-methylpyrrole (Py) hairpin polyamides and their DNA alkylation are described. The conjugates PyPyPyγImPyPyDu (8a) and ImPyPyγImPyPyDu (8b) were designed to alkylate the target sequences (A/ T)G(A/T)2N(A/G) and (A/T)G(A/T)CN(A/G), respectively, according to Dervan’s ring-pairing rule. Highresolution denaturing gel electrophoresis indicated that 8a exclusively alkylated the A of the 5′-TGTAAAA-3′ within a ∼400 bp DNA fragment. Similarly, alkylation by 8b occurred exclusively at the G of the 5′-AGTCAGA3′ sequence with efficiency at nanomolar concentration. To better understand the structure of the alkylated DNA by these conjugates, the alkylation of non-self-complementary duplex decanucleotides, ODN1 and ODN2, was investigated. HPLC and ESMS analyses of the reaction of these ODNs with 8a and 8b demonstrated that both conjugates efficiently and selectively alkylate N3 of the purine bases of their target sequences.
DA  - 1999/06/01/
PY  - 1999
DO  - 10.1021/ja983398w
DP  - DOI.org (Crossref)
VL  - 121
IS  - 21
SP  - 4961
EP  - 4967
J2  - J. Am. Chem. Soc.
LA  - en
SN  - 0002-7863, 1520-5126
UR  - https://pubs.acs.org/doi/10.1021/ja983398w
Y2  - 2021/12/05/19:59:58
KW  - JACS
KW  - Sugiyama
KW  - (1) SAR
ER  - 

TY  - JOUR
TI  - Highly Cooperative DNA Dialkylation by the Homodimer of Imidazole−Pyrrole Diamide−CPI Conjugate with Vinyl Linker
AU  - Tao, Zhi-Fu
AU  - Saito, Isao
AU  - Sugiyama, Hiroshi
T2  - Journal of the American Chemical Society
AB  - We synthesized new type of diamide-CPI conjugate possessing a vinyl linker, 7. Sequence-selective alkylation of double-stranded DNA by 7 was investigated by high-resolution denaturing gel electrophoresis using ∼400 bp DNA fragments. Highly efficient alkylation predominantly occurs simultaneously at the purines of 5′-PyG(A/T)CPu-3′ site on both strands at a nanomolar concentration of 7. These results suggest that the homodimer of conjugate 7 dialkylates both strands according to Dervan’s pairing rule together with a new mode of recognition in which the Im-vinyl linker (L) pair targets G/C base pairs. In addition to the major dialkylation sites, a minor alkylation site was also observed at 5′-GT(A/T)GC-3′. This alkylation can be explained by an analogous slipped homodimer recognition mode in which the L-L pair recognizes the A/T base pair. Efficient dialkylation by the homodimer of 7 was further confirmed using oligonucleotides (ODNs). HPLC analysis revealed that the conjugate 7 simultaneously alkylates GN3/AN3 of the target sequences on both strands of ODNs.
DA  - 2000/03/01/
PY  - 2000
DO  - 10.1021/ja9926212
DP  - DOI.org (Crossref)
VL  - 122
IS  - 8
SP  - 1602
EP  - 1608
J2  - J. Am. Chem. Soc.
LA  - en
SN  - 0002-7863, 1520-5126
UR  - https://pubs.acs.org/doi/10.1021/ja9926212
Y2  - 2021/12/05/20:00:03
KW  - JACS
KW  - Sugiyama
KW  - (1) SAR
ER  - 

TY  - JOUR
TI  - Sequence-Specific DNA Interstrand Cross-Linking by Imidazole−Pyrrole CPI Conjugate
AU  - Bando, Toshikazu
AU  - Iida, Hirokazu
AU  - Saito, Isao
AU  - Sugiyama, Hiroshi
T2  - Journal of the American Chemical Society
DA  - 2001/05/01/
PY  - 2001
DO  - 10.1021/ja003660c
DP  - DOI.org (Crossref)
VL  - 123
IS  - 21
SP  - 5158
EP  - 5159
J2  - J. Am. Chem. Soc.
LA  - en
SN  - 0002-7863, 1520-5126
UR  - https://pubs.acs.org/doi/10.1021/ja003660c
Y2  - 2021/12/05/20:00:06
KW  - JACS
KW  - Sugiyama
KW  - (1) SAR
ER  - 

TY  - JOUR
TI  - Molecular Design of a Pyrrole–Imidazole Hairpin Polyamides for Effective DNA Alkylation
AU  - Bando, Toshikazu
AU  - Narita, Akihiko
AU  - Saito, Isao
AU  - Sugiyama, Hiroshi
T2  - Chemistry - A European Journal
DA  - 2002/10/18/
PY  - 2002
DO  - 10.1002/1521-3765(20021018)8:20<4781::AID-CHEM4781>3.0.CO;2-J
DP  - DOI.org (Crossref)
VL  - 8
IS  - 20
SP  - 4781
EP  - 4790
J2  - Chem. Eur. J.
LA  - en
SN  - 09476539, 15213765
UR  - https://onlinelibrary.wiley.com/doi/10.1002/1521-3765(20021018)8:20<4781::AID-CHEM4781>3.0.CO;2-J
Y2  - 2021/12/05/20:00:10
KW  - Sugiyama
KW  - (1) SAR
KW  - ChemEurJ
ER  - 

TY  - JOUR
TI  - Sequence Specificity, Reactivity, and Antitumor Activity of DNA-Alkylating Pyrrole-Imidazole Diamides
AU  - Bando, Toshikazu
AU  - Iida, Hirokazu
AU  - Tao, Zhi-Fu
AU  - Narita, Akihiko
AU  - Fukuda, Noboru
AU  - Yamori, Takao
AU  - Sugiyama, Hiroshi
T2  - Chemistry & Biology
AB  - Three conjugates of imidazole (Im)-pyrrole (Py) diamide and a DNA-alkylating moiety derived from the antibiotic duocarmycin A were synthesized, and their sequence specificity, reactivity, and antitumor activity comparatively examined. Sequencing gel analysis indicated that ImPyDu (1) alkylates DNA at the 3؅ end of AT-rich sequences at micromolar concentration. ImPyDu86 (2) reacts with DNA at AT-rich sites together with dialkylation sites at micromolar concentration. ImPyLDu86 (3) efficiently alkylates dialkylation sites at nanomolar concentration. Average values of log IC50 against a 39 cancer cell line panel of 1–3 were Ϫ4.59, Ϫ5.95, and Ϫ8.25, respectively. The differential growth inhibition pattern of 1–3 varied with relatively low correlation coefficients. Array-based gene expression monitoring was performed for 3 in a human lung cancer cell line. Substantial downregulation of expression was seen for genes involved in DNA damage response, transcription, and signal transduction.
DA  - 2003/08//
PY  - 2003
DO  - 10.1016/S1074-5521(03)00160-1
DP  - DOI.org (Crossref)
VL  - 10
IS  - 8
SP  - 751
EP  - 758
J2  - Chem. & Biol.
LA  - en
SN  - 10745521
UR  - https://linkinghub.elsevier.com/retrieve/pii/S1074552103001601
Y2  - 2021/12/05/20:00:12
KW  - Sugiyama
KW  - (1) SAR
ER  - 

TY  - JOUR
TI  - Highly Efficient Sequence-Specific DNA Interstrand Cross-Linking by Pyrrole/Imidazole CPI Conjugates
AU  - Bando, Toshikazu
AU  - Narita, Akihiko
AU  - Saito, Isao
AU  - Sugiyama, Hiroshi
T2  - Journal of the American Chemical Society
AB  - We have developed a novel type of DNA interstrand cross-linking agent by synthesizing dimers of a pyrrole (Py)/imidazole (Im)-diamide-CPI conjugate, ImPyLDu86 (1), connected using seven different linkers. The tetramethylene linker compound, 7b, efficiently produces DNA interstrand cross-links at the nine-base-pair sequence, 5′-PyGGC(T/A)GCCPu-3′, only in the presence of a partner triamide, ImImPy. For efficient cross-linking by 7b with ImImPy, one A‚T base pair between two recognition sites was required to accommodate the linker region. Elimination of the A‚T base pair and insertion of an additional A‚T base pair and substitution with a G‚C base pair significantly reduced the degree of cross-linking. The sequence specificity of the interstrand cross-linking by 7b was also examined in the presence of various triamides. The presence of ImImIm slightly reduced the formation of a cross-linked product compared to ImImPy. The mismatch partners, ImPyPy and PyImPy, did not produce an interstrand cross-link product with 7b, whereas ImPyPy and PyImPy induced efficient alkylation at their matching site with 7b. The interstrand cross-linking abilities of 7b were further examined using denaturing polyacrylamide gel electrophoresis with 5′-Texas Red-labeled 400- and 67-bp DNA fragments. The sequencing gel analysis of the 400-bp DNA fragment with ImImPy demonstrated that 7b alkylates several sites on the top and bottom strands, including one interstrand cross-linking match site, 5′-PyGGC(T/A)GCCPu-3′. To obtain direct evidence of interstrand cross-linkages on longer DNA fragments, a simple method using biotin-labeled complementary strands was developed, which produced a band corresponding to the interstrand cross-linked site on both top and bottom strands. Densitometric analysis indicated that the contribution of the interstrand cross-link in the observed alkylation bands was approximately 40%. This compound efficiently cross-linked both strands at the target sequence. The present system consisted of a 1:2 complex of the alkylating agent and its partner ImImPy and caused an interstrand cross-linking in a sequence-specific fashion according to the base-pair recognition rule of Py-Im polyamides.
DA  - 2003/03/01/
PY  - 2003
DO  - 10.1021/ja028459b
DP  - DOI.org (Crossref)
VL  - 125
IS  - 12
SP  - 3471
EP  - 3485
J2  - J. Am. Chem. Soc.
LA  - en
SN  - 0002-7863, 1520-5126
UR  - https://pubs.acs.org/doi/10.1021/ja028459b
Y2  - 2021/12/05/20:00:16
KW  - JACS
KW  - Sugiyama
KW  - (1) SAR
ER  - 

TY  - JOUR
TI  - Inhibition of Transcription at a Coding Sequence by Alkylating Polyamide
AU  - Oyoshi, Takanori
AU  - Kawakami, Wakana
AU  - Narita, Akihiko
AU  - Bando, Toshikazu
AU  - Sugiyama, Hiroshi
T2  - Journal of the American Chemical Society
AB  - Transcription from DNA sequence-specifically alkylated by a hairpin polyamide (ImPyPy-γImPyLDu86, 1) was investigated. High-resolution polyacrylamide gel electrophoresis demonstrated that conjugate 1 alkylated a 993-bp DNA fragment, in accordance with the Py-Im recognition rule, predominantly at the one match site on the GFP-encoding strand and at four sites (I′-IV′) on the noncoding strand. Alkylation of DNA inhibited the formation of full-length mRNA and caused the transcription of truncated mRNA. Polyacrylamide gel electrophoresis demonstrated that the length of the truncated mRNA was consistent with the alkylated site on the coding strand. Complete inhibition of full-length mRNA synthesis was observed in the presence of 50 nM 1. In clear contrast, the hydrolyzed derivative of 1, designated 2, produced no truncated mRNA, nor did it significantly retard transcription: >80% transcription of full-length mRNA was observed at 50 nM. These results clearly indicate that inhibition of transcription can be achieved with alkylating Py-Im polyamide even in the coding regions of genes.
DA  - 2003/04/01/
PY  - 2003
DO  - 10.1021/ja029196o
DP  - DOI.org (Crossref)
VL  - 125
IS  - 16
SP  - 4752
EP  - 4754
J2  - J. Am. Chem. Soc.
LA  - en
SN  - 0002-7863, 1520-5126
UR  - https://pubs.acs.org/doi/10.1021/ja029196o
Y2  - 2021/12/05/20:00:19
KW  - JACS
KW  - Sugiyama
KW  - (1) SAR
ER  - 

TY  - JOUR
TI  - Enantioselective DNA Alkylation by a Pyrrole−Imidazole <i>S</i> -CBI Conjugate
AU  - Bando, Toshikazu
AU  - Narita, Akihiko
AU  - Asada, Ken
AU  - Ayame, Hirohito
AU  - Sugiyama, Hiroshi
T2  - Journal of the American Chemical Society
AB  - Conjugates 12S and 12R of N-methylpyrrole (Py)-N-methylimidazole (Im) seven-ringed hairpin polyamide with both enantiomers of 1,2,9,9a-tetrahydrocyclopropa[1,2-c]benz[1,2-e]indol-4-one (CBI) were synthesized, and their DNA alkylating activity was examined. High-resolution denaturing gel electrophoresis revealed that 12S selectively and efficiently alkylated at one match sequence, 5′-TGACCA-3′, in 450-bp DNA fragments. The selectivity and efficiency of the DNA alkylation by 12S were higher than those of the corresponding cyclopropapyrroloindole (CPI) conjugate, 11. In sharp contrast, another enantiomer, 12R, showed very weak DNA alkylating activity. Product analysis of the synthetic decanucleotide confirmed that the alkylating activity of 12S was comparable with 11 and that 12S had a significantly higher reactivity than 12R. The enantioselective reactivity of 12S and 12R is assumed to be due to the location of the alkylating cyclopropane ring of the CBI unit in the minor groove of the DNA duplex. Since the CBI unit can be synthesized from commercially available 1,3-naphthalenediol, the present results open up the possibility of large-scale synthesis of alkylating Py-Im polyamides for facilitating their use in future animal studies.
DA  - 2004/07/01/
PY  - 2004
DO  - 10.1021/ja049398f
DP  - DOI.org (Crossref)
VL  - 126
IS  - 29
SP  - 8948
EP  - 8955
J2  - J. Am. Chem. Soc.
LA  - en
SN  - 0002-7863, 1520-5126
UR  - https://pubs.acs.org/doi/10.1021/ja049398f
Y2  - 2021/12/05/20:00:28
KW  - JACS
KW  - Sugiyama
KW  - (1) SAR
ER  - 

TY  - JOUR
TI  - Lung tumor induction in A/J Mice and clastogenic Effects in CD_1 mice of the sequence-selective DNA alkylating Agent (+)-CC-1065 and (-)-CC-1065
AU  - Linsemann, Daniel A.
AU  - Branstetter, Daniel G.
AU  - Yu, Roger L.
AU  - Aaron, C.S.
T2  - Natural Toxins
DA  - 1995///
PY  - 1995
DO  - 10.1002/nt.2620030108
VL  - 3
SP  - 32
EP  - 40
J2  - Natural Toxins
UR  - https://doi-org.emedien.ub.uni-muenchen.de/10.1002/nt.2620030108
KW  - (a) Mechanism
ER  - 

TY  - JOUR
TI  - Reaction of CC-1065 and select synthetic analogs with DNA
AU  - Hurley, Laurence H
AU  - Lee, Chong Soon
AU  - McGovren, J. Patrick
AU  - Warpehoski, Martha A.
AU  - Mitchell, Mark A.
AU  - Kelly, Robert C.
AU  - Aristoff, Paul A.
T2  - Biochemical Pharmacology
DA  - 1998///
PY  - 1998
DO  - 10.1016/0006-2952(88)90450-9
VL  - 37
IS  - 9
SP  - 1795
EP  - 1796
J2  - Biochem. Pharm.
UR  - https://www-sciencedirect-com.emedien.ub.uni-muenchen.de/science/article/pii/0006295288904509?via%3Dihub
KW  - Hurley
KW  - (a) Mechanism
ER  - 

TY  - JOUR
TI  - CC-1065 bonding to intracellular and purified SV40 DNA: Stie specificity and functional effects
AU  - McHugh, Mary M.
AU  - Woynarowski, Jan M.
AU  - Mitchell, Mark A.
AU  - Gawron, Loretta S.
AU  - Weiland, Katherine L.
AU  - Beerman, Terry A.
T2  - Biochemistry
DA  - 1994///
PY  - 1994
DO  - 10.1021/bi00197a019
VL  - 33
SP  - 9158
EP  - 9168
J2  - Biochemistry
KW  - Biochemistry
KW  - (a) Mechanism
ER  - 

TY  - JOUR
TI  - Genotoxicity of the antitumor antibiotic CC-1065
AU  - Harbach, Philip R.
AU  - Trzos, R.J.
AU  - Zimmer, David M.
AU  - Petzold, Gary L.
AU  - Bhuyan, Bijoy K.
T2  - Mutagenesis
DA  - 1986///
PY  - 1986
DO  - 10.1093/mutage/1.6.407
VL  - 1
IS  - 6
SP  - 407
EP  - 410
J2  - Mutagenesis
KW  - (a) Mechanism
ER  - 

TY  - JOUR
TI  - Preliminary Toxicity Studies with the DNA-binding antibiotic CC-1065
AU  - McGovren, J. Patrick
AU  - Clarke, George L.
AU  - Pratt, Evelyn A.
AU  - DeKoning, Thomas F.
T2  - The Journal of Antibiotics
DA  - 1984///
PY  - 1984
DO  - 10.7164/antibiotics.37.63
VL  - 37
IS  - 1
SP  - 63
EP  - 70
J2  - J. Antibiot.
KW  - J.Antibiotics
KW  - (a) Mechanism
ER  - 

TY  - JOUR
TI  - The mutagenic properties of DNA minor-groove binding ligands
AU  - Turner, Paul R.
AU  - Denny, William A.
T2  - Mutation Research
DA  - 1996///
PY  - 1996
DO  - 10.1016/0027-5107(96)00027-9
VL  - 355
SP  - 141
EP  - 169
J2  - Mut. Res.
KW  - Denny
KW  - (a) Mechanism
ER  - 

TY  - JOUR
TI  - Yatakemycin, a Novel Antifungal Antibiotic Produced by Streptomyces sp. TP-A0356
AU  - Igarashi, Yasuhiro
AU  - Futamata, Katsuyuki
AU  - Fujita, Tsuyoshi
AU  - Sekine, Akira
AU  - Senda, Hisato
AU  - Naoki, Hideo
AU  - Furumai, Tamotsu
T2  - The Journal of Antibiotics
DA  - 2003///
PY  - 2003
DO  - 10.7164/antibiotics.56.107
VL  - 56
IS  - 2
SP  - 107
EP  - 113
J2  - J. Antibiot.
KW  - J.Antibiotics
KW  - (a) Mechanism
ER  - 

TY  - JOUR
TI  - Anticellular and Antitumor Activity of Duocarmycins, novel Antitumor Antibiotics
AU  - Gomi, Katsushige
AU  - Kobayashi, Eiji
AU  - Miyoshi, Katsunori
AU  - Ashizawa, Tadashi
AU  - Okamoto, Akihiko
AU  - Ogawa, Tatsuhiro
AU  - Katsumata, Shigeo
AU  - Mihara, Akira
AU  - Okabe, Masami
AU  - Hirata, Tadashi
T2  - Japanese Journal of Cancer Research
DA  - 1992///
PY  - 1992
DO  - 10.1111/j.1349-7006.1992.tb02360.x
VL  - 83
SP  - 113
EP  - 120
J2  - Jpn. J. Cancer Res.
KW  - (a) Mechanism
ER  - 

TY  - JOUR
TI  - The Chemistry, Mechanism of Action and biological Properties of CC-1065, a potent antitumor antibiotic
AU  - Reynolds, Vincent L.
AU  - McGovren, J. Patrick
AU  - Hurley, Laurence H.
T2  - The Journal of Antibiotics
DA  - 1986///
PY  - 1986
DO  - 10.7164/antibiotics.39.319
VL  - 39
IS  - 3
SP  - 319
EP  - 333
J2  - J. Antibiot.
KW  - Hurley
KW  - J.Antibiotics
KW  - (a) Mechanism
ER  - 

TY  - JOUR
TI  - Specific targeting of Protein-DNA complexes by DNA-reactive Drugs (+)-CC-1065 and Pluramycins
AU  - Henderson, Douglas
AU  - Hurley, Laurence H.
T2  - Journal of Molecular Recognition
DA  - 1996///
PY  - 1996
DO  - 10.1002/(sici)1099-1352(199603)9:2<75::aid-jmr247>3.0.co;2-4
VL  - 9
SP  - 75
EP  - 87
J2  - J. Mol. Recog.
LA  - en
KW  - Hurley
KW  - (a) Mechanism
ER  - 

TY  - JOUR
TI  - CC-1065 (NSC-298223), a Novel antitumor Agent that interacts strongly with Double-Stranded DNA
AU  - Li, Li H.
AU  - Swenson, David H.
AU  - Schpok, S.L.F.
AU  - Kuentzel, S.L.
AU  - Dayton, Brian D.
AU  - Krueger, William C.
T2  - Cancer Research
DA  - 1982///
PY  - 1982
VL  - 42
SP  - 999
EP  - 1994
J2  - Cancer Res.
LA  - en
KW  - Cancer Res.
KW  - Krueger
KW  - (a) Mechanism
ER  - 

TY  - JOUR
TI  - Mechanism of Interaction of CC-1065 (NSC-298223) with DNA
AU  - Swenson, David H.
AU  - Li, Li H.
AU  - Hurley, Laurence H.
AU  - Rokem, J. Stefan
AU  - Petzold, Gary L.
AU  - Dayton, Brian D.
AU  - Wallace, Tanya L.
AU  - Krueger, William C.
T2  - Cancer Research
DA  - 1982///
PY  - 1982
VL  - 42
SP  - 2821
EP  - 2828
J2  - Cancer Res.
KW  - Hurley
KW  - Cancer Res.
KW  - (a) Mechanism
ER  - 

TY  - JOUR
TI  - CC-1065 (NSC-298223), A new Antitumor Antibiotic. Production, in vitro biological activity, microbiological assays and Taxonomy of the Producing Microorganism
AU  - Hanka, Ladislav J.
AU  - Dietz, A.
AU  - Gerpheide, Shirley A.
AU  - Kuentzel, S.L.
AU  - Martin, David G.
T2  - The Journal of Antibiotics
DA  - 1978///
PY  - 1978
DO  - 10.7164/antibiotics.31.1211
VL  - 31
IS  - 12
SP  - 1211
EP  - 1217
J2  - J. Antibiot.
LA  - en
KW  - J.Antibiotics
KW  - (a) Mechanism
ER  - 

TY  - JOUR
TI  - Structure of CC-1065 (NSC-298223), A new Antitumor Antibiotic
AU  - Martin, David G.
AU  - Chidester, C.G.
AU  - Duchamp, D.J.
AU  - Mizsak, Stephen A.
T2  - The Journal of Antibiotics
DA  - 1980///
PY  - 1980
DO  - 10.7164/antibiotics.33.902
VL  - 33
IS  - 8
SP  - 902
EP  - 903
J2  - J. Antibiot.
KW  - J.Antibiotics
KW  - (a) Mechanism
ER  - 

TY  - JOUR
TI  - Total Synthesis of natural (+)-Duocarmycin SA
AU  - Muratake, Hideaki
AU  - Matsumura, Naoshige
AU  - Natsume, Mitsutaka
T2  - Chemical and Pharmaceutical Bulletin
AB  - Na
DA  - 1995///
PY  - 1995
DO  - 10.1248/cpb.43.1064
VL  - 43
IS  - 6
SP  - 1064
EP  - 1066
J2  - Chem. Pharm. Bull.
LA  - en
KW  - Natsume
KW  - (a) Mechanism
ER  - 

TY  - JOUR
TI  - Alternative Synthesis of Duocarmycin SA using a Tricyclic heteroaromatic intermediate prepared by Palladium-catalyzed Coupling reactions
AU  - Muratake, Hideaki
AU  - Tonegawa, Miyuki
AU  - Natsume, Mitsutaka
T2  - Chemical and Pharmaceutical Bulletin
DA  - 1996///
PY  - 1996
DO  - 10.1248/cpb.44.1631
VL  - 44
IS  - 8
SP  - 1631
EP  - 1633
J2  - Chem. Pharm. Bull.
LA  - en
KW  - Natsume
KW  - (a) Mechanism
ER  - 

TY  - JOUR
TI  - Biosynthesis of the Antitumor Antibiotic CC-1065 by Streptomyces Zelensis
AU  - Hurley, Laurence H.
AU  - Rokem, J. Stefan
T2  - The Journal of Antibiotics
DA  - 1983///
PY  - 1983
DO  - 10.7164/antibiotics.36.383
VL  - 36
IS  - 4
SP  - 383
EP  - 390
J2  - J. Antibiot.
LA  - en
KW  - Hurley
KW  - J.Antibiotics
KW  - (a) Mechanism
ER  - 

TY  - JOUR
TI  - Unified Biosynthetic Origin of the Benzopyrrole Subunit in CC-1065
AU  - Wu, Sheng
AU  - Jian, Xiao-Hong
AU  - Yuan, Hua
AU  - Jin, Wen-Bing
AU  - Yin, Yue
AU  - Wang, Ling-Yun
AU  - Zhao, Juan
AU  - Tang, Gong-Li
T2  - ACS Chemical Biology
DA  - 2017///
PY  - 2017
DO  - 10.1021/acschembio.7b00302
VL  - 12
SP  - 1603
EP  - 1610
J2  - ACS Chem. Biol.
LA  - en
KW  - (a) Mechanism
ER  - 

TY  - JOUR
TI  - Synthesis, Biological Evaluation, and Live Cell Imaging of Novel Fluorescent Duocarmycin Analogs
AU  - Tietze, Lutz F.
AU  - Behrendt, Frank
AU  - Pestel, Galina F.
AU  - Schuberth, Ingrid
AU  - Mitkovski, Mišo
T2  - Chemistry & Biodiversity
DA  - 2012/11//
PY  - 2012
DO  - 10.1002/cbdv.201200289
DP  - DOI.org (Crossref)
VL  - 9
IS  - 11
SP  - 2559
EP  - 2570
J2  - Chem. & Biodiv.
LA  - en
SN  - 16121872
UR  - https://onlinelibrary.wiley.com/doi/10.1002/cbdv.201200289
Y2  - 2021/12/05/21:53:20
KW  - Tietze
KW  - (2) Prodrugs
ER  - 

TY  - JOUR
TI  - Duocarmycin Analogues without a DNA-Binding Indole Unit Associate with Aldehyde Dehydrogenase 1A1 and not DNA: A Reply
AU  - Tietze, Lutz F.
AU  - Sieber, Stephan A.
T2  - Angewandte Chemie International Edition
DA  - 2013/05/17/
PY  - 2013
DO  - 10.1002/anie.201301923
DP  - DOI.org (Crossref)
VL  - 52
IS  - 21
SP  - 5447
EP  - 5449
J2  - Angew. Chem. Int. Ed.
LA  - en
SN  - 14337851
ST  - Duocarmycin Analogues without a DNA-Binding Indole Unit Associate with Aldehyde Dehydrogenase 1A1 and not DNA
UR  - https://onlinelibrary.wiley.com/doi/10.1002/anie.201301923
Y2  - 2021/12/05/21:53:25
KW  - Tietze
KW  - ANIE
KW  - (2) Prodrugs
ER  - 

TY  - JOUR
TI  - Photoactivatable Prodrugs of Highly Potent Duocarmycin Analogues for a Selective Cancer Therapy
AU  - Tietze, Lutz F.
AU  - Müller, Michael
AU  - Duefert, Svenia-C.
AU  - Schmuck, Kianga
AU  - Schuberth, Ingrid
T2  - Chemistry - A European Journal
DA  - 2013/01/28/
PY  - 2013
DO  - 10.1002/chem.201202773
DP  - DOI.org (Crossref)
VL  - 19
IS  - 5
SP  - 1726
EP  - 1731
J2  - Chem. Eur. J.
LA  - en
SN  - 09476539
UR  - https://onlinelibrary.wiley.com/doi/10.1002/chem.201202773
Y2  - 2021/12/05/21:53:32
KW  - Tietze
KW  - (2) Prodrugs
KW  - ChemEurJ
ER  - 

TY  - JOUR
TI  - Selective Cancer Therapy by Extracellular Activation of a Highly Potent Glycosidic Duocarmycin Analogue
AU  - Chen, Kai-Chuan
AU  - Schmuck, Kianga
AU  - Tietze, Lutz F.
AU  - Roffler, Steve R.
T2  - Molecular Pharmaceutics
AB  - Conventional cancer chemotherapy is limited by systemic toxicity and poor selectivity. Tumor-selective activation of glucuronide prodrugs by beta-glucuronidase in the tumor microenvironment in a monotherapeutic approach is one promising way to increase cancer selectivity. Here we examined the cellular requirement for enzymatic activation as well as the in vivo toxicity and antitumor activity of a glucuronide prodrug of a potent duocarmycin analogue that is active at low picomolar concentrations. Prodrug activation by intracellular and extracellular beta-glucuronidase was investigated by measuring prodrug 2 cytotoxicity against human cancer cell lines that displayed diﬀerent endogenous levels of beta-glucuronidase, as well as against beta-glucuronidase-deﬁcient ﬁbroblasts and newly established beta-glucuronidase knockdown cancer lines. In all cases, glucuronide prodrug 2 was 1000−5000 times less cytotoxic than the parent duocarmycin analogue regardless of intracellular levels of beta-glucuronidase. By contrast, cancer cells that displayed tethered beta-glucuronidase on their plasma membrane were 80-fold more sensitive to glucuronide prodrug 2, demonstrating that prodrug activation depended primarily on extracellular rather than intracellular beta-glucuronidase activity. Glucuronide prodrug 2 (2.5 mg/kg) displayed greater antitumor activity and less systemic toxicity in vivo than the clinically used drug carboplatin (50 mg/kg) to mice bearing human lung cancer xenografts. Intratumoral injection of an adenoviral vector expressing membrane-tethered beta-glucuronidase dramatically enhanced the in vivo antitumor activity of prodrug 2. Our data provide evidence that increasing extracellular beta-glucuronidase activity in the tumor microenvironment can boost the therapeutic index of a highly potent glucuronide prodrug.
DA  - 2013/05/06/
PY  - 2013
DO  - 10.1021/mp300581u
DP  - DOI.org (Crossref)
VL  - 10
IS  - 5
SP  - 1773
EP  - 1782
J2  - Mol. Pharm.
LA  - en
SN  - 1543-8384, 1543-8392
UR  - https://pubs.acs.org/doi/10.1021/mp300581u
Y2  - 2021/12/05/21:53:46
KW  - Tietze
KW  - (2) Prodrugs
ER  - 

TY  - JOUR
TI  - Galactose‐modified duocarmycin prodrugs as senolytics
AU  - Guerrero, Ana
AU  - Guiho, Romain
AU  - Herranz, Nicolás
AU  - Uren, Anthony
AU  - Withers, Dominic J.
AU  - Martínez‐Barbera, Juan Pedro
AU  - Tietze, Lutz F.
AU  - Gil, Jesús
T2  - Aging Cell
AB  - Senescence is a stable growth arrest that impairs the replication of damaged, old or preneoplastic cells, therefore contributing to tissue homeostasis. Senescent cells accumulate during ageing and are associated with cancer, fibrosis and many age-related pathologies. Recent evidence suggests that the selective elimination of senescent cells can be effective on the treatment of many of these senescence-associated diseases. A universal characteristic of senescent cells is that they display elevated activity of the lysosomal β-galactosidase, and this has been exploited as a marker for senescence (senescence-associated β-galactosidase activity). Consequently, we hypothesized that galactose-modified cytotoxic prodrugs will be preferentially processed by senescent cells, resulting in their selective killing. Here, we show that different galactose-modified duocarmycin (GMD) derivatives preferentially kill senescent cells. GMD prodrugs induce selective apoptosis of senescent cells in a lysosomal β-galactosidase (GLB1)-dependent manner. GMD prodrugs can eliminate a broad range of senescent cells in culture, and treatment with a GMD prodrug enhances the elimination of bystander senescent cells that accumulate upon wholebody irradiation treatment of mice. Moreover, taking advantage of a mouse model of adamantinomatous craniopharyngioma (ACP), we show that treatment with a GMD prodrug selectively reduced the number of β-catenin-positive preneoplastic senescent cells. In summary, the above results make a case for testing the potential of galactose-modified duocarmycin prodrugs to treat senescence-related pathologies.
DA  - 2020/04//
PY  - 2020
DO  - 10.1111/acel.13133
DP  - DOI.org (Crossref)
VL  - 19
IS  - 4
J2  - Aging Cell
LA  - en
SN  - 1474-9718, 1474-9726
UR  - https://onlinelibrary.wiley.com/doi/10.1111/acel.13133
Y2  - 2021/12/05/21:54:01
KW  - Tietze
KW  - (2) Prodrugs
ER  - 

TY  - JOUR
TI  - Enhanced tumor therapy using vaccinia virus strain GLV-1h68 in combination with a β-galactosidase-activatable prodrug seco-analog of duocarmycin SA
AU  - Seubert, C M
AU  - Stritzker, J
AU  - Hess, M
AU  - Donat, U
AU  - Sturm, J B
AU  - Chen, N
AU  - Von Hof, J. Marian
AU  - Krewer, Birgit
AU  - Tietze, Lutz F.
AU  - Gentschev, I
AU  - Szalay, A A
T2  - Cancer Gene Therapy
DA  - 2011/01//
PY  - 2011
DO  - 10.1038/cgt.2010.49
DP  - DOI.org (Crossref)
VL  - 18
IS  - 1
SP  - 42
EP  - 52
J2  - Cancer Gene Ther.
LA  - en
SN  - 0929-1903, 1476-5500
UR  - http://www.nature.com/articles/cgt201049
Y2  - 2021/12/05/21:54:08
KW  - Tietze
KW  - (2) Prodrugs
ER  - 

TY  - JOUR
TI  - Duocarmycin Analogues Target Aldehyde Dehydrogenase 1 in Lung Cancer Cells
AU  - Wirth, Tanja
AU  - Schmuck, Kianga
AU  - Tietze, Lutz F.
AU  - Sieber, Stephan A.
T2  - Angewandte Chemie International Edition
DA  - 2012/03/19/
PY  - 2012
DO  - 10.1002/anie.201106334
DP  - DOI.org (Crossref)
VL  - 51
IS  - 12
SP  - 2874
EP  - 2877
J2  - Angew. Chem. Int. Ed.
LA  - en
SN  - 14337851
UR  - https://onlinelibrary.wiley.com/doi/10.1002/anie.201106334
Y2  - 2021/12/05/21:54:13
KW  - Tietze
KW  - ANIE
KW  - (2) Prodrugs
ER  - 

TY  - JOUR
TI  - Structural, Biochemical, and Computational Studies Reveal the Mechanism of Selective Aldehyde Dehydrogenase 1A1 Inhibition by Cytotoxic Duocarmycin Analogues
AU  - Koch, Maximilian F.
AU  - Harteis, Sabrina
AU  - Blank, Iris D.
AU  - Pestel, Galina
AU  - Tietze, Lutz F.
AU  - Ochsenfeld, Christian
AU  - Schneider, Sabine
AU  - Sieber, Stephan A.
T2  - Angewandte Chemie International Edition
AB  - Analogues of the natural product duocarmycin bearing an indole moiety were shown to bind aldehyde dehydrogenase 1A1 (ALDH1A1) in addition to DNA, while derivatives without the indole solely addressed the ALDH1A1 protein. The molecular mechanism of selective ALDH1A1 inhibition by duocarmycin analogues was unraveled through cocrystallization, mutational studies, and molecular dynamics simulations. The structure of the complex shows the compound embedded in a hydrophobic pocket, where it is stabilized by several crucial p-stacking and van der Waals interactions. This binding mode positions the cyclopropyl electrophile for nucleophilic attack by the noncatalytic residue Cys302, thereby resulting in covalent attachment, steric occlusion of the active site, and inhibition of catalysis. The selectivity of duocarmycin analogues for ALDH1A1 is unique, since only minor alterations in the sequence of closely related protein isoforms restrict compound accessibility.
DA  - 2015/11/09/
PY  - 2015
DO  - 10.1002/anie.201505749
DP  - DOI.org (Crossref)
VL  - 54
IS  - 46
SP  - 13550
EP  - 13554
J2  - Angew. Chem. Int. Ed.
LA  - en
SN  - 14337851
UR  - https://onlinelibrary.wiley.com/doi/10.1002/anie.201505749
Y2  - 2021/12/05/21:54:20
KW  - Tietze
KW  - ANIE
KW  - (2) Prodrugs
ER  - 

TY  - JOUR
TI  - Cell-free and Cellular Activities of a DNA Sequence Selective Hairpin Polyamide-CBI Conjugate
AU  - Wang, Yong-Dong
AU  - Dziegielewski, Jaroslaw
AU  - Chang, Aileen Y.
AU  - Dervan, Peter B.
AU  - Beerman, Terry A.
T2  - Journal of Biological Chemistry
DA  - 2002/11//
PY  - 2002
DO  - 10.1074/jbc.M207179200
DP  - DOI.org (Crossref)
VL  - 277
IS  - 45
SP  - 42431
EP  - 42437
J2  - Journal of Biological Chemistry
LA  - en
SN  - 00219258
UR  - https://linkinghub.elsevier.com/retrieve/pii/S0021925819718249
Y2  - 2021/12/05/21:54:27
KW  - (2) Prodrugs
ER  - 

TY  - JOUR
TI  - CC-1065/duocarmycin and bleomycin A2 hybrid agents: Lack of enhancement of DNA alkylation by attachment to noncomplementary DNA binding subunits
AU  - Boger, Dale L
AU  - Han, Nianhe
T2  - Bioorganic & Medicinal Chemistry
DA  - 1997/02//
PY  - 1997
DO  - 10.1016/S0968-0896(96)00237-4
DP  - DOI.org (Crossref)
VL  - 5
IS  - 2
SP  - 233
EP  - 243
J2  - Bioorg. Med. Chem.
LA  - en
SN  - 09680896
ST  - CC-1065/duocarmycin and bleomycin A2 hybrid agents
UR  - https://linkinghub.elsevier.com/retrieve/pii/S0968089696002374
Y2  - 2021/12/05/21:54:35
KW  - Boger
KW  - BMC
KW  - (2) Prodrugs
ER  - 

TY  - JOUR
TI  - A Unique Class of Duocarmycin and CC-1065 Analogues Subject to Reductive Activation
AU  - Jin, Wei
AU  - Trzupek, John D.
AU  - Rayl, Thomas J.
AU  - Broward, Melinda A.
AU  - Vielhauer, George A.
AU  - Weir, Scott J.
AU  - Hwang, Inkyu
AU  - Boger, Dale L.
T2  - Journal of the American Chemical Society
AB  - N-Acyl O-amino phenol derivatives of CBI-TMI and CBI-indole2 are reported as prototypical members of a new class of reductively activated prodrugs of the duocarmycin and CC-1065 class of antitumor agents. The expectation being that hypoxic tumor environments, with their higher reducing capacity, carry an intrinsic higher concentration of “reducing” nucleophiles (e.g., thiols) capable of activating such derivatives (tunable N-O bond cleavage) and increasing their sensitivity to the prodrug treatment. Preliminary studies indicate the prodrugs effectively release the free drug in functional cellular assays for cytotoxic activity approaching or matching the activity of the free drug, yet remain essentially stable and unreactive to in vitro DNA alkylation conditions (<0.1-0.01% free drug release) and pH 7.0 phosphate buffer, and exhibit a robust half-life in human plasma (t1/2 ) 3 h). Characterization of a representative O-(acylamino) prodrug in vivo indicates that they approach the potency and exceed the efficacy of the free drug itself (CBI-indole2), indicating that not only is the free drug effectively released from the inactive prodrug but also that they offer additional advantages related to a controlled or targeted release in vivo.
DA  - 2007/12/01/
PY  - 2007
DO  - 10.1021/ja075398e
DP  - DOI.org (Crossref)
VL  - 129
IS  - 49
SP  - 15391
EP  - 15397
J2  - J. Am. Chem. Soc.
LA  - en
SN  - 0002-7863, 1520-5126
UR  - https://pubs.acs.org/doi/10.1021/ja075398e
Y2  - 2021/12/05/21:54:43
KW  - Boger
KW  - JACS
KW  - (2) Prodrugs
ER  - 

TY  - JOUR
TI  - Design, Synthesis, and Evaluation of Duocarmycin <i>O</i> -Amino Phenol Prodrugs Subject to Tunable Reductive Activation
AU  - Lajiness, James P.
AU  - Robertson, William M.
AU  - Dunwiddie, Irene
AU  - Broward, Melinda A.
AU  - Vielhauer, George A.
AU  - Weir, Scott J.
AU  - Boger, Dale L.
T2  - Journal of Medicinal Chemistry
DA  - 2010/11/11/
PY  - 2010
DO  - 10.1021/jm1010397
DP  - DOI.org (Crossref)
VL  - 53
IS  - 21
SP  - 7731
EP  - 7738
J2  - J. Med. Chem.
LA  - en
SN  - 0022-2623, 1520-4804
UR  - https://pubs.acs.org/doi/10.1021/jm1010397
Y2  - 2021/12/05/21:54:53
KW  - Boger
KW  - JMC
KW  - (2) Prodrugs
ER  - 

TY  - JOUR
TI  - A Novel, Unusually Efficacious Duocarmycin Carbamate Prodrug That Releases No Residual Byproduct
AU  - Wolfe, Amanda L.
AU  - Duncan, Katharine K.
AU  - Parelkar, Nikhil K.
AU  - Weir, Scott J.
AU  - Vielhauer, George A.
AU  - Boger, Dale L.
T2  - Journal of Medicinal Chemistry
AB  - A unique heterocyclic carbamate prodrug of seco-CBI-indole2 that releases no residual byproduct is reported as a new member of a class of hydrolyzable prodrugs of the duocarmycin and CC-1065 family of natural products. The prodrug was designed to be activated by hydrolysis of a carbamate releasing the free drug without the cleavage release of a traceable extraneous group. Unlike prior carbamate prodrugs examined that are rapidly cleaved in vivo, the cyclic carbamate was found to be exceptionally stable to hydrolysis under both chemical and biological conditions providing a slow, sustained release of the exceptionally potent free drug. An in vivo evaluation of the prodrug found that its eﬃcacy exceeded that of the parent drug, that its therapeutic window of eﬃcacy versus toxicity is much larger than the parent drug, and that its slow free drug release permitted the safe and eﬃcacious use of doses 150-fold higher than the parent compound.
DA  - 2012/06/28/
PY  - 2012
DO  - 10.1021/jm300330b
DP  - DOI.org (Crossref)
VL  - 55
IS  - 12
SP  - 5878
EP  - 5886
J2  - J. Med. Chem.
LA  - en
SN  - 0022-2623, 1520-4804
UR  - https://pubs.acs.org/doi/10.1021/jm300330b
Y2  - 2021/12/05/21:54:59
KW  - Boger
KW  - JMC
KW  - (2) Prodrugs
ER  - 

TY  - JOUR
TI  - Evaluation of a reductively activated duocarmycin prodrug against murine and human solid cancers
AU  - Vielhauer, George A.
AU  - Swink, Megan
AU  - Parelkar, Nikhil K.
AU  - Lajiness, James P.
AU  - Wolfe, Amanda L.
AU  - Boger, Dale
T2  - Cancer Biology & Therapy
DA  - 2013/06/10/
PY  - 2013
DO  - 10.4161/cbt.24348
DP  - DOI.org (Crossref)
VL  - 14
IS  - 6
SP  - 527
EP  - 536
J2  - Cancer Biol. & Ther.
LA  - en
SN  - 1538-4047, 1555-8576
UR  - http://www.tandfonline.com/doi/abs/10.4161/cbt.24348
Y2  - 2021/12/05/21:55:06
KW  - Boger
KW  - (2) Prodrugs
ER  - 

TY  - JOUR
TI  - Efficacious Cyclic <i>N</i> -Acyl <i>O</i> -Amino Phenol Duocarmycin Prodrugs
AU  - Wolfe, Amanda L.
AU  - Duncan, Katharine K.
AU  - Parelkar, Nikhil K.
AU  - Brown, Douglas
AU  - Vielhauer, George A.
AU  - Boger, Dale L.
T2  - Journal of Medicinal Chemistry
AB  - Two novel cyclic N-acyl O-amino phenol prodrugs are reported as new members of a unique class of reductively cleaved prodrugs of the duocarmycin family of natural products. These prodrugs were explored with the expectation that they may be cleaved selectively within hypoxic tumor environments that have intrinsically higher concentrations of reducing nucleophiles and were designed to liberate the free drug without the release of an extraneous group. In vivo evaluation of the prodrug 6 showed that it exhibits extraordinary eﬃcacy (T/C > 1500, L1210; 6/10 one year survivors), substantially exceeding that of the free drug, that its therapeutic window of activity is much larger, permitting a dosing ≥40-fold higher than the free drug, and yet that it displays a potency in vivo that approaches the free drug (within 3-fold). Clearly, the prodrug 6 beneﬁts from either its controlled slow release of the free drug or its preferential intracellular reductive cleavage.
DA  - 2013/05/23/
PY  - 2013
DO  - 10.1021/jm400413r
DP  - DOI.org (Crossref)
VL  - 56
IS  - 10
SP  - 4104
EP  - 4115
J2  - J. Med. Chem.
LA  - en
SN  - 0022-2623, 1520-4804
UR  - https://pubs.acs.org/doi/10.1021/jm400413r
Y2  - 2021/12/05/21:55:18
KW  - Boger
KW  - JMC
KW  - (2) Prodrugs
ER  - 

TY  - JOUR
TI  - Asymmetric Synthesis of a CBI-Based Cyclic <i>N</i> -Acyl <i>O</i> -Amino Phenol Duocarmycin Prodrug
AU  - Uematsu, Mika
AU  - Boger, Dale L.
T2  - The Journal of Organic Chemistry
AB  - A short, asymmetric synthesis of a cyclic N-acyl O-amino phenol duocarmycin prodrug subject to reductive activation based on the simpliﬁed 1,2,9,9a-tetrahydrocyclopropa[c]benz[e]indol-4-one (CBI) DNA alkylation subunit is described. A key element of the approach entailed treatment of iodo-epoxide 7, prepared by N-alkylation of 6 with (S)-glycidal 3-nosylate, with EtMgBr at room temperature to directly provide the optically pure alcohol 8 in 78% yield (99% ee) derived from an eﬀective metal−halogen exchange and subsequent regioselective intramolecular 6-endo-tet cyclization. Following O-debenzylation, introduction of a protected N-methylhydroxamic acid, direct trannannular spirocyclization, and subsequent stereoelectronically controlled acidcatalyzed cleavage of the resulting cyclopropane (HCl), further improvements in a unique intramolecular cyclization with N−O bond formation originally introduced for formation of the reductively labile prodrug functionality are detailed.
DA  - 2014/10/17/
PY  - 2014
DO  - 10.1021/jo501839x
DP  - DOI.org (Crossref)
VL  - 79
IS  - 20
SP  - 9699
EP  - 9703
J2  - J. Org. Chem.
LA  - en
SN  - 0022-3263, 1520-6904
UR  - https://pubs.acs.org/doi/10.1021/jo501839x
Y2  - 2021/12/05/21:55:28
KW  - Boger
KW  - JOC
KW  - (2) Prodrugs
ER  - 

TY  - JOUR
TI  - A five-membered lactone prodrug of CBI-based analogs of the duocarmycins
AU  - Uematsu, Mika
AU  - Brody, Daniel M.
AU  - Boger, Dale L.
T2  - Tetrahedron Letters
AB  - The preparation, characterization, and examination of the CBI-based 5-membered lactone 5 capable of serving as a prodrug or protein (antibody) conjugation reagent are disclosed along with its incorporation into the corresponding CC-1065 and duocarmycin analog 6, and the establishment of their properties.
DA  - 2015/06//
PY  - 2015
DO  - 10.1016/j.tetlet.2014.11.038
DP  - DOI.org (Crossref)
VL  - 56
IS  - 23
SP  - 3101
EP  - 3104
J2  - Tet. Lett.
LA  - en
SN  - 00404039
UR  - https://linkinghub.elsevier.com/retrieve/pii/S0040403914019200
Y2  - 2021/12/05/21:55:38
KW  - Boger
KW  - (2) Prodrugs
KW  - TetLett
ER  - 

TY  - JOUR
TI  - A 2-nitroimiazole carbamate prodrug of 5-amino-1-(chloromethyl)-3-[(5,6,7-trimethoxyindol-2-yl)carbonyl]-1,2-dihydro-3H-benz[e]indole (amino-Seco-CBI-TMI) for use with ADEPT and GDEPT
AU  - Hay, Michael P.
AU  - Sykes, Bridget M.
AU  - Denny, William A.
AU  - Wilson, William R.
T2  - Bioorganic & Medicinal Chemistry Letters
AB  - The synthesis of a 2-nitroimidazol-5-ylmethylcarbamate prodrug 10 of the potent minor groove alkylating agent amino-seco-CBI-TMI 3 is described. Chemical, radiolytic, and enzymic reductions of a model 2-nitroimidazol-5-yl carbamate 8 show release of the amine effector upon reduction. Prodrug 10 gives a ten fold increase in cytotoxicity against human ovarian carcinoma SKOV3 cells in the presence of E. coli B nitroreductase (NTR) and a 21-fold increase in cytotoxicity against a SKOV3 cell line (SC3.2) transfected with the gene for NTR. The cytotoxicity of 10 increased 15- to 40-fold under hypoxia. Prodrug 10 has significant potential as a prodrug for use in ADEPT and GDEPT applications, and as a hypoxia-selective cytotoxin. © 1999ElsevierScienceLtd. Allrightsreserved.
DA  - 1999///
PY  - 1999
DO  - 10.1016/s0960-894x(99)00381-9
DP  - Zotero
VL  - 9
SP  - 2237
EP  - 2242
J2  - Bioorg. Med. Chem. Lett.
LA  - en
UR  - https://linkinghub.elsevier.com/retrieve/pii/S0960894X99003819
KW  - BMCL
KW  - Denny
KW  - (2) Prodrugs
ER  - 

TY  - JOUR
TI  - Structure−Activity Relationships for 4-Nitrobenzyl Carbamates of 5-Aminobenz[<i>e</i>]indoline Minor Groove Alkylating Agents as Prodrugs for GDEPT in Conjunction with <i>E.</i> <i>c</i> <i>oli</i> Nitroreductase
AU  - Hay, Michael P.
AU  - Atwell, Graham J.
AU  - Wilson, William R.
AU  - Pullen, Susan M.
AU  - Denny, William A.
T2  - Journal of Medicinal Chemistry
DA  - 2003/06/01/
PY  - 2003
DO  - 10.1021/jm0205191
DP  - DOI.org (Crossref)
VL  - 46
IS  - 12
SP  - 2456
EP  - 2466
J2  - J. Med. Chem.
LA  - en
SN  - 0022-2623, 1520-4804
UR  - https://pubs.acs.org/doi/10.1021/jm0205191
Y2  - 2021/12/05/21:56:36
KW  - Denny
KW  - JMC
KW  - (2) Prodrugs
ER  - 

TY  - JOUR
TI  - Unsymmetrical DNA Cross-Linking Agents: Combination of the CBI and PBD Pharmacophores
AU  - Tercel, Moana
AU  - Stribbling, Stephen M.
AU  - Sheppard, Hilary
AU  - Siim, Bronwyn G.
AU  - Wu, Kent
AU  - Pullen, Susan M.
AU  - Botting, K. Jane
AU  - Wilson, William R.
AU  - Denny, William A.
T2  - Journal of Medicinal Chemistry
DA  - 2003/05/01/
PY  - 2003
DO  - 10.1021/jm020526p
DP  - DOI.org (Crossref)
VL  - 46
IS  - 11
SP  - 2132
EP  - 2151
J2  - J. Med. Chem.
LA  - en
SN  - 0022-2623, 1520-4804
ST  - Unsymmetrical DNA Cross-Linking Agents
UR  - https://pubs.acs.org/doi/10.1021/jm020526p
Y2  - 2021/12/05/21:56:41
KW  - Denny
KW  - JMC
KW  - (2) Prodrugs
ER  - 

TY  - JOUR
TI  - Synthesis and Evaluation of Stable Bidentate Transition Metal Complexes of 1-(Chloromethyl)-5-hydroxy-3-(5,6,7-trimethoxyindol-2-ylcarbonyl)-2,3-dihydro-1 <i>H</i> -pyrrolo[3,2- <i>f</i> ]quinoline ( <i>seco</i> -6-azaCBI-TMI) as Hypoxia Selective Cytotoxins
AU  - Milbank, Jared B. J.
AU  - Stevenson, Ralph J.
AU  - Ware, David C.
AU  - Chang, John Y. C.
AU  - Tercel, Moana
AU  - Ahn, G-One
AU  - Wilson, William R.
AU  - Denny, William A.
T2  - Journal of Medicinal Chemistry
DA  - 2009/11/12/
PY  - 2009
DO  - 10.1021/jm9008746
DP  - DOI.org (Crossref)
VL  - 52
IS  - 21
SP  - 6822
EP  - 6834
J2  - J. Med. Chem.
LA  - en
SN  - 0022-2623, 1520-4804
UR  - https://pubs.acs.org/doi/10.1021/jm9008746
Y2  - 2021/12/05/21:56:46
KW  - Denny
KW  - JMC
KW  - (2) Prodrugs
ER  - 

TY  - JOUR
TI  - Design and Synthesis of a Novel DNA−DNA Interstrand Adenine−Guanine Cross-Linking Agent
AU  - Zhou, Qun
AU  - Duan, Wenhu
AU  - Simmons, Denise
AU  - Shayo, Yuda
AU  - Raymond, Mary Ann
AU  - Dorr, Robert T.
AU  - Hurley, Laurence H.
T2  - Journal of the American Chemical Society
DA  - 2001/05/01/
PY  - 2001
DO  - 10.1021/ja005658r
DP  - DOI.org (Crossref)
VL  - 123
IS  - 20
SP  - 4865
EP  - 4866
J2  - J. Am. Chem. Soc.
LA  - en
SN  - 0002-7863, 1520-5126
UR  - https://pubs.acs.org/doi/10.1021/ja005658r
Y2  - 2021/12/05/21:56:51
KW  - Hurley
KW  - JACS
KW  - (2) Prodrugs
ER  - 

TY  - JOUR
TI  - Synthesis and preliminary cytotoxicity study of a cephalosporin-CC-1065 analogue prodrug
AU  - Wang, Yuqiang
AU  - Yuan, Huiling
AU  - Wright, Susan C
AU  - Wang, Hong
AU  - Larrick, James W
T2  - BMC Chemical Biology
AB  - Background: Antibody-directed enzyme prodrug therapy (ADEPT) is a promising new approach to deliver anticancer drugs selectively to tumor cells. In this approach, an enzyme is conjugated to a tumor-specific antibody. The antibody selectively localizes the enzyme to the tumor cell surface. Subsequent administration of a prodrug substrate of the enzyme leads to the enzyme-catalyzed release of the free drug at the tumor site. The free drug will destroy the tumor cells selectively, thus, reducing side effects.
Results: A CC-1065 analogue was conjugated to a cephalosporin affording prodrug 2. The prodrug and its corresponding free drug, 1, have IC50 values of 0.9 and 0.09 nM, respectively, against U937 leukemia cells in vitro.
Conclusions: For the first time, a prodrug comprised of a cephalosporin and a CC-1065 analogue has been synthesized. The preliminary in vitro studies show that the prodrug was 10-fold less toxic than the free drug. Prodrug 2 has the potential to be useful in cancer treatment using the ADEPT approach.
DA  - 2001///
PY  - 2001
DP  - Zotero
VL  - 1
SP  - 4
EP  - 8
J2  - BMC Chem. Bio.
LA  - en
UR  - https://bmcchembiol.biomedcentral.com/articles/10.1186/1472-6769-1-4
KW  - Larrick
KW  - (2) Prodrugs
ER  - 

TY  - JOUR
TI  - Synthesis and cytotoxicity of a biotinylated CC-1065 analogue
AU  - Wang, Yuqiang
AU  - Yuan, Huiling
AU  - Wright, Susan C
AU  - Wang, Hong
AU  - Larrick, James W
T2  - BMC Chemical Biology
AB  - Background: The use of pretargeting technology for cancer imaging and treatment has made significant progress in the last few years. This approach takes advantage of the fact that biotin binds strongly to proteins avidin and streptavidin. Thus, a non-toxic tumor cell specific antibody is conjugated with avidin/streptavidin, and is administered to patients. After the antibody binds to tumor cells (usually 24–48 h); a clearing agent is given to remove the residual circulating antibodies in blood. Lastly, a toxic biotin-radioisotope conjugate is administered. Due to the small size of the biotin-radioisotope molecule and tight binding between biotin and avidin/streptavidin, the biotinradioisotope rapidly binds to tumor cells with high specificity. CC-1065 (1) is one of a few classes of extremely potent antitumor agents, and a biotinalyted CBI-bearing CC-1065 analogue is a promising candidate to be used in the pretargeting technology to treat cancer.
Results: A biotinalyted CBI-bearing CC-1065 analogue, 6, was synthesized. The IC50 of 6 was 0.7 nM against U937 cells. Compound 6 caused apototsis of U937 cells.
Conclusions: For the first time, a biotinalyted CBI-bearing CC-1065 analogue, 6, was synthesized. The biotinylated 6 can serve as a model compound to explore the usefulness of non-radioactive small molecule anticancer drugs in the pretargeting strategy for cancer imaging and therapy.
DA  - 2002///
PY  - 2002
DO  - 10.1186/1472-6769-2-1
DP  - Zotero
VL  - 2
SP  - 1
EP  - 4
J2  - BMC Chem. Bio.
LA  - en
UR  - https://bmcchembiol.biomedcentral.com/articles/10.1186/1472-6769-2-1
KW  - Larrick
KW  - (2) Prodrugs
ER  - 

TY  - JOUR
TI  - Synthesis and preliminary cytotoxicity study of glucuronide derivatives of CC-1065 analogues
AU  - Wang, Yuqiang
AU  - Yuan, Huiling
AU  - Wright, Susan C
AU  - Wang, Hong
AU  - Larrick, James W
T2  - Bioorganic & Medicinal Chemistry
AB  - Glucuronide derivatives of CBI-bearing CC-1065 analogues have been synthesized, and their cytotoxicities tested against U937 leukemia cells. The new compounds show potent antitumor activity in vitro. Compounds 1 and 2, and their corresponding glucuronides 3 and 4 have IC50 values of 0.6, 0.1, 1.4 and 0.6 nM, respectively. Glucuronide 3 is approximately 2-fold less toxic than its hydroxyl counterpart 1, and glucuronide 4 is approximately 6-fold less toxic than its hydroxyl counterpart 2. Glucuronides 3 and 4 may have limited use in the ADEPT approach. However, they may be used as antitumor agents in a conventional way.
DA  - 2003/04//
PY  - 2003
DO  - 10.1016/S0968-0896(02)00603-X
DP  - DOI.org (Crossref)
VL  - 11
IS  - 7
SP  - 1569
EP  - 1575
J2  - Bioorg. Med. Chem.
LA  - en
SN  - 09680896
UR  - https://linkinghub.elsevier.com/retrieve/pii/S096808960200603X
Y2  - 2021/12/05/21:57:42
KW  - BMC
KW  - Larrick
KW  - (2) Prodrugs
ER  - 

TY  - JOUR
TI  - Synthesis and antitumor activity of CBI-bearing ester and carbamate prodrugs of CC-1065 analogue
AU  - Wang, Yuqiang
AU  - Li, Lianfa
AU  - Tian, Zhiming
AU  - Jiang, Wei
AU  - Larrick, James W.
T2  - Bioorganic & Medicinal Chemistry
AB  - Prodrugs of a CBI-bearing CC-1065 analogue were synthesized. Antitumor activity of the compounds was evaluated against tumor cells in vitro and in mouse tumor models. Compounds 1 and 7, bearing methylpiperazine and DHA moieties, respectively, showed signiﬁcant antitumor activity in both the L1210 leukemia and Lewis lung carcinoma mouse tumor models. For the carbamate prodrugs 1–4 and 6, there is a good correlation between the drug’s potency both in vitro and in animal tumor models; however, there is no correlation between the prodrug’s antitumor activity and the type of bonds linking the free drug. There are no signiﬁcant diﬀerences between the antitumor activities of those that can or cannot be protonated at physiological pH. Compounds 6 and 7, each bearing a DHA moiety, did not show signiﬁcantly improved antitumor activity compared to other prodrugs bearing DHA moieties, suggesting that DHA may not be used universally to signiﬁcantly improve a drug’s antitumor eﬃcacy.
DA  - 2006/12//
PY  - 2006
DO  - 10.1016/j.bmc.2006.07.062
DP  - DOI.org (Crossref)
VL  - 14
IS  - 23
SP  - 7854
EP  - 7861
J2  - Bioorg. Med. Chem.
LA  - en
SN  - 09680896
UR  - https://linkinghub.elsevier.com/retrieve/pii/S0968089606006171
Y2  - 2021/12/05/21:57:49
KW  - BMC
KW  - Larrick
KW  - (2) Prodrugs
ER  - 

TY  - JOUR
TI  - Synthesis and antitumor activity evaluations of albumin-binding prodrugs of CC-1065 analog
AU  - Wang, Yuqiang
AU  - Jiang, Jie
AU  - Jiang, Xiaojian
AU  - Cai, Shaohui
AU  - Han, Hai
AU  - Li, Lianfa
AU  - Tian, Zhiming
AU  - Jiang, Wei
AU  - Zhang, Zaijun
AU  - Xiao, Ying
AU  - Wright, Susan C.
AU  - Larrick, James W.
T2  - Bioorganic & Medicinal Chemistry
AB  - An albumin-binding prodrug of the extremely potent CC-1065 analog, (+)-FDI-CBI, has been synthesized. This analog, (+)-FDI-CBIM, formed an albumin conjugate when added to human albumin in vitro. A greater amount (>3-fold) of the prodrug can be administered to animals compared to the free drug. The prodrug had signiﬁcantly improved antitumor efﬁcacy compared to the free drug in animal models using syngeneic animal tumors and human ovarian xenografted tumor cells. Antitumor drug delivery by in situ formation of drug–albumin conjugate is a promising strategy to improve antitumor efﬁcacy.
DA  - 2008/07/01/
PY  - 2008
DO  - 10.1016/j.bmc.2008.05.025
DP  - DOI.org (Crossref)
VL  - 16
IS  - 13
SP  - 6552
EP  - 6559
J2  - Bioorg. Med. Chem.
LA  - en
SN  - 09680896
UR  - https://linkinghub.elsevier.com/retrieve/pii/S0968089608004549
Y2  - 2021/12/05/21:58:11
KW  - BMC
KW  - Larrick
KW  - (2) Prodrugs
ER  - 

TY  - JOUR
TI  - A Small-Molecule Drug Conjugate for the Treatment of Carbonic Anhydrase IX Expressing Tumors
AU  - Krall, Nikolaus
AU  - Pretto, Francesca
AU  - Decurtins, Willy
AU  - Bernardes, Gonçalo J. L.
AU  - Supuran, Claudiu T.
AU  - Neri, Dario
T2  - Angewandte Chemie International Edition
DA  - 2014/04/14/
PY  - 2014
DO  - 10.1002/anie.201310709
DP  - DOI.org (Crossref)
VL  - 53
IS  - 16
SP  - 4231
EP  - 4235
J2  - Angew. Chem. Int. Ed.
LA  - en
SN  - 14337851
UR  - https://onlinelibrary.wiley.com/doi/10.1002/anie.201310709
Y2  - 2021/12/05/21:58:52
KW  - ANIE
KW  - (2) Prodrugs
ER  - 

TY  - JOUR
TI  - Modification of the duocarmycin pharmacophore enables CYP1A1 targeting for biological activity
AU  - Pors, Klaus
AU  - Loadman, Paul M.
AU  - Shnyder, Steven D.
AU  - Sutherland, Mark
AU  - Sheldrake, Helen M.
AU  - Guino, Meritxell
AU  - Kiakos, Konstantinos
AU  - Hartley, John A.
AU  - Searcey, Mark
AU  - Patterson, Laurence H.
T2  - Chemical Communications
DA  - 2011///
PY  - 2011
DO  - 10.1039/c1cc15638a
DP  - DOI.org (Crossref)
VL  - 47
IS  - 44
SP  - 12062
J2  - Chem. Commun.
LA  - en
SN  - 1359-7345, 1364-548X
UR  - http://xlink.rsc.org/?DOI=c1cc15638a
Y2  - 2021/12/05/21:59:14
KW  - Hartley
KW  - Searcey
KW  - Pors
KW  - (2) Prodrugs
ER  - 

TY  - JOUR
TI  - Colon Cancer–Specific Cytochrome P450 2W1 Converts Duocarmycin Analogues into Potent Tumor Cytotoxins
AU  - Travica, Sandra
AU  - Pors, Klaus
AU  - Loadman, Paul M.
AU  - Shnyder, Steven D.
AU  - Johansson, Inger
AU  - Alandas, Mohammed N.
AU  - Sheldrake, Helen M.
AU  - Mkrtchian, Souren
AU  - Patterson, Laurence H.
AU  - Ingelman-Sundberg, Magnus
T2  - Clinical Cancer Research
AB  - Purpose: Cytochrome P450 2W1 (CYP2W1) is a monooxygenase detected in 30% of colon cancers, whereas its expression in nontransformed adult tissues is absent, rendering it a tumor-speciﬁc drug target for development of novel colon cancer chemotherapy. Previously, we have identiﬁed duocarmycin synthetic derivatives as CYP2W1 substrates. In this study, we investigated whether two of these compounds, ICT2705 and ICT2706, could be activated by CYP2W1 into potent antitumor agents. Experimental Design: The cytotoxic activity of ICT2705 and ICT2706 in vitro was tested in colon cancer cell lines expressing CYP2W1, and in vivo studies with ICT2706 were conducted on severe combined immunodeﬁcient mice bearing CYP2W1-positive colon cancer xenografts.
Results: Cells expressing CYP2W1 suffer rapid loss of viability following treatment with ICT2705 and ICT2706, whereas the CYP2W1-positive human colon cancer xenografts display arrested growth in the mice treated with ICT2706. The speciﬁc cytotoxic metabolite generated by CYP2W1 metabolism of ICT2706 was identiﬁed in vitro. The cytotoxic events were accompanied by an accumulation of phosphorylated H2A.X histone, indicating DNA damage as a mechanism for cancer cell toxicity. This cytotoxic effect is most likely propagated by a bystander killing mechanism shown in colon cancer cells. Pharmacokinetic analysis of ICT2706 in mice identiﬁed higher concentration of the compound in tumor than in plasma, indicating preferential accumulation of drug in the target tissue.
Conclusion: Our ﬁndings suggest a novel approach for treatment of colon cancer that uses a locoregional activation of systemically inactive prodrug by the tumor-speciﬁc activator enzyme CYP2W1. Clin Cancer Res; 19(11); 2952–61. Ó2013 AACR.
DA  - 2013/06/01/
PY  - 2013
DO  - 10.1158/1078-0432.CCR-13-0238
DP  - DOI.org (Crossref)
VL  - 19
IS  - 11
SP  - 2952
EP  - 2961
J2  - Clin. Cancer Res.
LA  - en
SN  - 1078-0432, 1557-3265
UR  - http://clincancerres.aacrjournals.org/lookup/doi/10.1158/1078-0432.CCR-13-0238
Y2  - 2021/12/05/21:59:43
KW  - Pors
KW  - (2) Prodrugs
ER  - 

TY  - JOUR
TI  - Re-engineering of the Duocarmycin Structural Architecture Enables Bioprecursor Development Targeting CYP1A1 and CYP2W1 for Biological Activity
AU  - Sheldrake, Helen M.
AU  - Travica, Sandra
AU  - Johansson, Inger
AU  - Loadman, Paul M.
AU  - Sutherland, Mark
AU  - Elsalem, Lina
AU  - Illingworth, Nicola
AU  - Cresswell, Alexander J.
AU  - Reuillon, Tristan
AU  - Shnyder, Steven D.
AU  - Mkrtchian, Souren
AU  - Searcey, Mark
AU  - Ingelman-Sundberg, Magnus
AU  - Patterson, Laurence H.
AU  - Pors, Klaus
T2  - Journal of Medicinal Chemistry
AB  - A library of duocarmycin bioprecursors based on the CPI and CBI scaﬀolds was synthesized and used to probe selective activation by cells expressing CYP1A1 and 2W1, CYPs known to be expressed in high frequency in some tumors. Several CPI-based compounds were pM−nM potent in CYP1A1 expressing cells. CYP2W1 was also shown to sensitize proliferating cells to several compounds, demonstrating its potential as a target for tumor selective activation of duocarmycin bioprecursors.
DA  - 2013/08/08/
PY  - 2013
DO  - 10.1021/jm4000209
DP  - DOI.org (Crossref)
VL  - 56
IS  - 15
SP  - 6273
EP  - 6277
J2  - J. Med. Chem.
LA  - en
SN  - 0022-2623, 1520-4804
UR  - https://pubs.acs.org/doi/10.1021/jm4000209
Y2  - 2021/12/05/21:59:47
KW  - Tercel
KW  - JMC
KW  - Searcey
KW  - (2) Prodrugs
ER  - 

TY  - JOUR
TI  - Influence of a Basic Side Chain on the Properties of Hypoxia-Selective Nitro Analogues of the Duocarmycins: Demonstration of Substantial Anticancer Activity in Combination with Irradiation or Chemotherapy
AU  - Tercel, Moana
AU  - Lee, Ho H.
AU  - Mehta, Sunali Y.
AU  - Youte Tendoung, Jean-Jacques
AU  - Bai, Sally Y.
AU  - Liyanage, H. D. Sarath
AU  - Pruijn, Frederik B.
T2  - Journal of Medicinal Chemistry
AB  - A new series of nitro analogues of the duocarmycins was prepared and evaluated for hypoxia-selective anticancer activity. The compounds incorporate 13 diﬀerent amine-containing side chains designed to bind in the minor groove of DNA while spanning a wide range of base strength from pKa 9.64 to 5.24. The most favorable in vitro properties were associated with strongly basic side chains, but the greatest in vivo antitumor activity was found for compounds containing a weakly basic morpholine. This applies to single-agent activity and for activity in combination with irradiation or chemotherapy (gemcitabine or docetaxel). In combination with a single dose of γ irradiation 50 at 42 μmol/kg eliminated detectable clonogens in some SiHa cervical carcinoma xenografts, and in combination with gemcitabine using a well-tolerated multidose schedule, the same compound caused regression of all treated A2780 ovarian tumor xenografts. In the latter experiment, three of seven animals receiving the combination treatment were completely tumor free at day 100.
DA  - 2017/07/13/
PY  - 2017
DO  - 10.1021/acs.jmedchem.7b00563
DP  - DOI.org (Crossref)
VL  - 60
IS  - 13
SP  - 5834
EP  - 5856
J2  - J. Med. Chem.
LA  - en
SN  - 0022-2623, 1520-4804
ST  - Influence of a Basic Side Chain on the Properties of Hypoxia-Selective Nitro Analogues of the Duocarmycins
UR  - https://pubs.acs.org/doi/10.1021/acs.jmedchem.7b00563
Y2  - 2021/12/05/21:59:56
KW  - Tercel
KW  - JMC
KW  - (2) Prodrugs
ER  - 

TY  - JOUR
TI  - Hypoxia-Activated Prodrugs: Substituent Effects on the Properties of Nitro <i>seco</i> -1,2,9,9a-Tetrahydrocyclopropa[ <i>c</i> ]benz[ <i>e</i> ]indol-4-one (nitroCBI) Prodrugs of DNA Minor Groove Alkylating Agents
AU  - Tercel, Moana
AU  - Atwell, Graham J.
AU  - Yang, Shangjin
AU  - Stevenson, Ralph J.
AU  - Botting, K. Jane
AU  - Boyd, Maruta
AU  - Smith, Eileen
AU  - Anderson, Robert F.
AU  - Denny, William A.
AU  - Wilson, William R.
AU  - Pruijn, Frederik B.
T2  - Journal of Medicinal Chemistry
DA  - 2009/11/26/
PY  - 2009
DO  - 10.1021/jm901202b
DP  - DOI.org (Crossref)
VL  - 52
IS  - 22
SP  - 7258
EP  - 7272
J2  - J. Med. Chem.
LA  - en
SN  - 0022-2623, 1520-4804
ST  - Hypoxia-Activated Prodrugs
UR  - https://pubs.acs.org/doi/10.1021/jm901202b
Y2  - 2021/12/05/22:00:10
KW  - Denny
KW  - JMC
KW  - (2) Prodrugs
ER  - 

TY  - JOUR
TI  - Hypoxic selectivity and solubility—investigating the properties of A-ring substituted nitro seco-1,2,9,9a-tetrahydrocyclopropa[c]benz[e]indol-4-ones (nitroCBIs) as hypoxia-activated prodrugs for antitumor therapy
AU  - Tercel, Moana
AU  - Yang, Shangjin
AU  - Atwell, Graham J.
AU  - Smith, Eileen
AU  - Gu, Yongchuan
AU  - Anderson, Robert F.
AU  - Denny, William A.
AU  - Wilson, William R.
AU  - Pruijn, Frederik B.
T2  - Bioorganic & Medicinal Chemistry
AB  - Nitro seco-1,2,9,9a-tetrahydrocyclopropa[c]benz[e]indol-4-ones (nitroCBIs) are a new class of prodrugs for antitumor therapy that undergo hypoxia-selective metabolism to form potent DNA minor groove alkylating agents. Although hindered by poor aqueous solubility, several examples have shown activity against hypoxic tumor cells in vivo. Here we investigate structural properties that inﬂuence hypoxic selectivity in vitro, and show that for high hypoxic selectivity nitroCBIs should combine an electron-withdrawing group of H-bond donor capacity on the A-ring, with a basic substituent on the minor groovebinding side chain. Substitution on the A-ring is compatible with the introduction of functionality that can improve water solubility.
DA  - 2010/07//
PY  - 2010
DO  - 10.1016/j.bmc.2010.06.001
DP  - DOI.org (Crossref)
VL  - 18
IS  - 14
SP  - 4997
EP  - 5006
J2  - Bioorg. Med. Chem.
LA  - en
SN  - 09680896
UR  - https://linkinghub.elsevier.com/retrieve/pii/S0968089610005213
Y2  - 2021/12/05/22:00:16
KW  - BMC
KW  - Denny
KW  - (2) Prodrugs
ER  - 

TY  - JOUR
TI  - A Novel Tumor-Activated Prodrug Strategy Targeting Ferrous Iron Is Effective in Multiple Preclinical Cancer Models
AU  - Spangler, Benjamin
AU  - Fontaine, Shaun D.
AU  - Shi, Yihui
AU  - Sambucetti, Lidia
AU  - Mattis, Aras N.
AU  - Hann, Byron
AU  - Wells, James A.
AU  - Renslo, Adam R.
T2  - Journal of Medicinal Chemistry
AB  - Here we describe a new approach for tumor targeting in which augmented concentrations of Fe(II) in cancer cells and/or the tumor microenvironment triggers drug release from an Fe(II)-reactive prodrug conjugate. The 1,2,4trioxolane scaﬀold developed to enable this approach can in principle be applied to a broad range of cancer therapeutics and is illustrated here with Fe(II)-targeted forms of a microtubule toxin and a duocarmycin-class DNA-alkylating agent. We show that the intrinsic reactivity/toxicity of the duocarmycin analog is masked in the conjugated form and this greatly reduced toxicity in mice. This in turn permitted elevated dosing levels, leading to higher systemic exposure and a signiﬁcantly improved response in tumor xenograft models. Overall our results suggest that Fe(II)-dependent drug delivery via trioxolane conjugates could have signiﬁcant utility in expanding the therapeutic index of a range of clinical and preclinical stage cancer chemotherapeutics.
DA  - 2016/12/22/
PY  - 2016
DO  - 10.1021/acs.jmedchem.6b01470
DP  - DOI.org (Crossref)
VL  - 59
IS  - 24
SP  - 11161
EP  - 11170
J2  - J. Med. Chem.
LA  - en
SN  - 0022-2623, 1520-4804
UR  - https://pubs.acs.org/doi/10.1021/acs.jmedchem.6b01470
Y2  - 2021/12/05/22:00:29
KW  - JMC
KW  - (2) Prodrugs
ER  - 

TY  - JOUR
TI  - Synthesis and antitumor activity of duocarmycin derivatives: A-ring pyrrole analogues of duocarmycin B2
AU  - Nagamura, Satoru
AU  - Kobayashi, Eiji
AU  - Gomi, Katsushige
AU  - Saito, Hiromitsu
T2  - Bioorganic & Medicinal Chemistry
DA  - 1996/08//
PY  - 1996
DO  - 10.1016/0968-0896(96)00132-0
DP  - DOI.org (Crossref)
VL  - 4
IS  - 8
SP  - 1379
EP  - 1391
J2  - Bioorg. Med. Chem.
LA  - en
SN  - 09680896
ST  - Synthesis and antitumor activity of duocarmycin derivatives
UR  - https://linkinghub.elsevier.com/retrieve/pii/0968089696001320
Y2  - 2021/12/05/22:00:46
KW  - Saito
KW  - BMC
KW  - (2) Prodrugs
ER  - 

TY  - JOUR
TI  - Studies on duocarmycin SA and its derivatives
AU  - Nagamura, Satoru
AU  - Asai, Akira
AU  - Kobayashi, Eiji
AU  - Gomi, Katsushige
AU  - Saito, Hiromitsu
T2  - Bioorganic & Medicinal Chemistry
AB  - New duocarmycin SA dcrivatives have been synthesized and evaluated for in vitro anticellular activity against HeLa $3 cells, and in vivo antitumor activity against murine sarcoma 180 in mice. The results suggested that the N,N-dialkylcarbamoyl derivatives bearing the p-methoxy cinnamoyl group, which was prepared from duocarmycin SA, showed good in vivo antitumor activities superior to native duocarmycin SA. ( 1997 Elsevier Science Ltd. All rights reserved.
DA  - 1997/03//
PY  - 1997
DO  - 10.1016/S0968-0896(96)00276-3
DP  - DOI.org (Crossref)
VL  - 5
IS  - 3
SP  - 623
EP  - 630
J2  - Bioorg. Med. Chem.
LA  - en
SN  - 09680896
UR  - https://linkinghub.elsevier.com/retrieve/pii/S0968089696002763
Y2  - 2021/12/05/22:00:55
KW  - Saito
KW  - BMC
KW  - (2) Prodrugs
ER  - 

TY  - JOUR
TI  - Synthesis and Antitumor Activity of Duocarmycin Derivatives: A-Ring Pyrrole Compounds Bearing Cinnamoyl Groups
AU  - Nagamura, Satoru
AU  - Asai, Akira
AU  - Amishiro, Nobuyoshi
AU  - Kobayashi, Eiji
AU  - Gomi, Katsushige
AU  - Saito, Hiromitsu
T2  - Journal of Medicinal Chemistry
DA  - 1997/03/01/
PY  - 1997
DO  - 10.1021/jm9606094
[truncated: 243,056 more chars]
